# Supplementary material for: Promise and Implementation of Proteomic Prostate Cancer Biomarkers
Source: Diagnostics (Basel). 2018 Aug 29;8(3):57. doi: 10.3390/diagnostics8030057 (PMC6174350; doi:10.3390/diagnostics8030057)
Supplement: Supplementary file 1 [file diagnostics-08-00057-s001.zip]

Archive with 4 entries (3 files):
- Supplementary Tables/
- Supplementary Tables/Table S1.xlsx
- Supplementary Tables/Table S2.xlsx
- Supplementary Tables/Table S3.xlsx
