# Supplementary material for: Promise and Implementation of Proteomic Prostate Cancer Biomarkers
Source: Diagnostics (Basel). 2018 Aug 29;8(3):57. doi: 10.3390/diagnostics8030057 (PMC6174350; doi:10.3390/diagnostics8030057)
Supplement: Supplementary file 1 [file diagnostics-08-00057-s001.zip › Supplementary Tables/Table S1.xlsx]

## Sheet: Legend
Table S1. Complete list of the studies along with the abstracts retrieved through literature search using Web of Science. Search was performed on June 6th, 2018. Articles that have passed the set citation threshold are highlighted in grey.

## Sheet: 2008
Authors	Title	Journal	Abstract	Times cited	Year
Hanash, Samir M.; Pitteri, Sharon J.; Faca, Vitor M.	Mining the plasma proteome for cancer biomarkers	NATURE	Systematic searches for plasma proteins that are biological indicators, or biomarkers, for cancer are underway. The difficulties caused by the complexity of biological- fluid proteomes and tissue proteomes ( which contribute proteins to plasma) and by the extensive heterogeneity among diseases, subjects and levels of sample procurement are gradually being overcome. This is being achieved through …	484	2008
Pascal, Laura E.; True, Lawrence D.; Campbell, David S.; Deutsch, Eric W.; Risk, Michael; Coleman, Ilsa M.; Eichner, Lillian J.; Nelson, Peter S.; Liu, Alvin Y.	Correlation of mRNA and protein levels: Cell type-specific gene expression of cluster designation antigens in the prostate	BMC GENOMICS	Background: Expression levels of mRNA and protein by cell types exhibit a range of correlations for different genes. In this study, we compared levels of mRNA abundance for several cluster designation (CD) genes determined by gene arrays using magnetic sorted and laser-capture microdissected human prostate cells with levels of expression of the respective CD proteins determined by immunohistochem…	123	2008
Sardana, Girish; Jung, Klaus; Stephan, Carsten; Diamandis, Eleftherios P.	Proteomic analysis of conditioned media from the PC3, LNCaP, and 22Rv1 prostate cancer cell lines: Discovery and validation of candidate prostate cancer biomarkers	JOURNAL OF PROTEOME RESEARCH	Early detection of prostate cancer is problematic due to the lack of a marker that has high diagnostic sensitivity and specificity. The prostate specific antigen (PSA) test, in combination with digital rectal examination, is the gold standard for prostate cancer diagnosis. However, this modality suffers from low specificity. Therefore, specific markers for clinically relevant prostate cancer are …	112	2008
Anderson, Karen S.; Ramachandran, Niroshan; Wong, Jessica; Raphael, Jacob V.; Hainsworth, Eugenie; Demirkan, Gokhan; Cramer, Daniel; Aronzon, Dina; Hodi, F. Stephen; Harris, Lyndsay; Logvinenko, Tanya; LaBaer, Joshua	Application of protein microarrays for multiplexed detection of antibodies to tumor antigens in breast cancer	JOURNAL OF PROTEOME RESEARCH	There is strong preclinical evidence that cancer, including breast cancer, undergoes immune surveillance. This continual monitoring, by both the innate and the adaptive immune systems, recognizes changes in protein expression, mutation, folding, glycosylation, and degradation. Local immune responses to tumor antigens are amplified in draining lymph nodes, and then enter the systemic circulation. …	111	2008
McLerran, Dale; Grizzle, William E.; Feng, Ziding; Thompson, Ian M.; Bigbee, William L.; Cazares, Lisa H.; Chan, Daniel W.; Dahlgren, Jackie; Diaz, Jose; Kagan, Jacob; Lin, Daniel W.; Malik, Gunjan; Oelschlager, Denise; Partin, Alan; Randolph, Timothy W.; Sokoll, Lori; Srivastava, Shiv; Srivastava, Sudhir; Thornquist, Mark; Troyer, Dean; Wright, George L.; Zhang, Zhen; Zhu, Liu; Semmes, O. John	SELDI-TOF MS whole serum proteomic profiling with IMAC surface does not reliably detect prostate cancer	CLINICAL CHEMISTRY	BACKGROUND: The analysis of bodily fluids using SELDI-TOF MS has been reported to identify signatures of spectral peaks that can be used to differentiate patients with a specific disease from normal or control patients. This report is the 2nd of 2 companion articles describing a validation study of a SELDI-TOF MS approach with IMAC surface sample processing to identify prostatic adenocarcinoma.ME…	95	2008
McLerran, Dale; Grizzle, William E.; Feng, Ziding; Bigbee, William L.; Banez, Lionel L.; Cazares, Lisa H.; Chan, Daniel W.; Diaz, Jose; Izbicka, Elzbieta; Kagan, Jacob; Malehorn, David E.; Malik, Gunjan; Oelschlager, Denise; Partin, Alan; Randolph, Timothy; Rosenzweig, Nicole; Srivastava, Shiv; Srivastava, Sudhir; Thompson, Ian M.; Thornquist, Mark; Troyer, Dean; Yasui, Yutaka; Zhang, Zhen; Zhu, …	Analytical validation of serum proteomic profiling for diagnosis of prostate cancer: Sources of sample bias	CLINICAL CHEMISTRY	BACKGROUND: This report and a companion report describe a validation of the ability of serum proteomic profiling via SELDI-TOF mass spectrometry to detect prostatic cancer. Details of this 3-stage process have been described. This report describes the development of the algorithm and results of the blinded test for stage 1.METHODS: We derived the decision algorithm used in this study from the ana…	90	2008
Theodorescu, Dan; Schiffer, Eric; Bauer, Hartwig W.; Douwes, Friedrich; Eichhorn, Frank; Polley, Reinhard; Schmidt, Thomas; Schoefer, Wolfgang; Zuerbig, Petra; Good, David M.; Coon, Joshua J.; Mischak, Harald	Discovery and validation of urinary biomarkers for propstate cancer	PROTEOMICS CLINICAL APPLICATIONS	Only 30% of patients with elevated serum prostate specific antigen (PSA) levels who undergo prostate biopsy are diagnosed with prostate cancer (PCa). Novel methods are needed to reduce the number of unnecessary biopsies. We report on the identification and validation of a panel of 12 novel biomarkers for prostate cancer (PCaP), using CE coupled MS. The biomarkers could be defined by comparing fir…	87	2008
Garbis, Spiros D.; Tyritzis, Stavros I.; Roumeliotis, Theodoros; Zerefos, Panagiotis; Giannopoulou, Eugenia G.; Vlahou, Antonia; Kossida, Sophia; Diaz, Jose; Vourekas, Stavros; Tamvakopoulos, Constantin; Pavlakis, Kitty; Sanoudou, Despina; Constantinides, Constantinos A.	Search for potential markers for prostate cancer diagnosis, prognosis and treatment in clinical tissue specimens using amine-specific isobaric tagging (iTRAQ) with two-dimensional liquid chromatography and tandem mass spectrometry	JOURNAL OF PROTEOME RESEARCH	This study aimed to identify candidate new diagnosis and prognosis markers and medicinal targets of prostate cancer (PCa), using state of the art proteomics. A total of 20 prostate tissue specimens from 10 patients with benign prostatic hyperplasia (BPH) and 10 with PCa (Tumour Node Metastasis [TNM] stage T1-T3) were analyzed by isobaric stable isotope labeling (iTRAQ) and two-dimensional liquid …	71	2008
Hilario, Melanie; Kalousis, Alexandros	Approaches to dimensionality reduction in proteomic biomarker studies	BRIEFINGS IN BIOINFORMATICS	Mass-spectra based proteomic profiles have received widespread attention as potential tools for biomarker discovery and early disease diagnosis. A major data-analytical problem involved is the extremely high dimensionality (i.e. number of features or variables) of proteomic data, in particular when the sample size is small. This article reviews dimensionality reduction methods that have been used…	67	2008
Hergenroeder, Georgene; Redell, John B.; Moore, Anthony N.; Dubinsky, William P.; Funk, Robert T.; Crommett, John; Clifton, Guy L.; Levine, Robert; Valadka, Alex; Dash, Pramod K.	Identification of serum biomarkers in brain-injured adults: Potential for predicting elevated intracranial pressure	JOURNAL OF NEUROTRAUMA	Brain injury biornarkers may have clinical utility in stratifying injury severity level, predicting adverse secondary events or outcomes, and monitoring the effectiveness of therapeutic interventions. As a biomarker source, serum offers several advantages over cerebrospinal fluid (CSF), including ease of accessibility and reduced risk to the patient. We screened pooled serum samples obtained from…	64	2008
Aalinkeel, Ravikumar; Bindukumar, B.; Reynolds, Jessica L.; Sykes, Donald E.; Mahajan, Supriya D.; Chadha, Kailash C.; Schwartz, Stanley A.	The Dietary Bioflavonoid, Quercetin, Selectively Induces Apoptosis of Prostate Cancer Cells by Down-Regulating the Expression of Heat Shock Protein 90	PROSTATE	BACKGROUND. Human and animal studies have suggested that diet-derived flavonoids, in particular quercetin may play a beneficial role by preventing or inhibiting oncogenesis, but the underlying mechanism remains unclear. The aim of this study is to evaluate the effect(s) of quercetin on normal and malignant prostate cells and to identify the target(s) of quercetin's action.METHODOLOGY. We addresse…	57	2008
Bjorling, Erik; Lindskog, Cecilia; Oksvold, Per; Linne, Jerker; Kampf, Caroline; Hober, Sophia; Uhlen, Mathias; Ponten, Fredrik	A web-based tool for in silico biomarker discovery based on tissue-specific protein profiles in normal and cancer tissues	MOLECULAR & CELLULAR PROTEOMICS	Here we report the development of a publicly available Web-based analysis tool for exploring proteins expressed in a tissue- or cancer-specific manner. The search queries are based on the human tissue profiles in normal and cancer cells in the Human Protein Atlas portal and rely on the individual annotation performed by pathologists of images representing immunohistochemically stained tissue sect…	56	2008
de Leoz, Maria Lorna A.; An, Hyun Joo; Kronewitter, Scott; Kim, Jaehan; Beecroft, Sean; Vinall, Ruth; Miyamoto, Suzanne; White, Ralph de Vere; Lam, Kit S.; Lebrilla, Carlito	Glycomic approach for potential biomarkers on prostate cancer: Profiling of N-linked glycans in human sera and pRNS cell lines	DISEASE MARKERS	Prostate cancer is a leading cause of cancer death among men. Currently available screening test measures prostate-specific antigen (PSA) to detect prostate cancer. However, this test produces false positive values that often lead to negative biopsies. Therefore, a more reliable diagnostic tool is needed. Glycans in serum are of particular interest as around half of all proteins are glycosylated.…	54	2008
Ummanni, Ramesh; Junker, Heike; Zimmermann, Uwe; Venz, Simone; Teller, Steffen; Giebel, Juergen; Scharf, Christian; Woenckhaus, Christian; Dombrowski, Frank; Walther, Reinhard	Prohibitin identified by proteomic analysis of prostate biopsies distinguishes hyperplasia and cancer	CANCER LETTERS	Prostate cancer (PCA) is the most common type of cancer found in men of western countries and is the leading cancer death next to lung cancer and colorectal cancer. Prostate-specific antigen (PSA) test is an established diagnostic tool for PCA detection, but confirmation of diagnosis by histopathological evaluation of prostate needle biopsies is performed. To define protein expression pattern of …	53	2008
Nirmalan, Niroshini J.; Harnden, Patricia; Selby, Peter J.; Banks, Rosamonde E.	Mining the archival formalin-fixed paraffin-embedded tissue proteome: opportunities and challenges	MOLECULAR BIOSYSTEMS	The significant potential of tissue-based proteomic biomarker studies can be restricted by difficulties in accessing samples in optimal fresh-frozen form. While archival formalin-fixed tissue collections with attached clinical and outcome data represent a valuable alternate resource, the use of formalin as a fixative which induces protein cross-linking, has generally been assumed to render them u…	53	2008
Varambally, Sooryanarayana; Laxman, Bharathi; Mehra, Rohit; Cao, Qi; dhanasekaran, saravana; Tomlins, Scott A.; Granger, Jill; Vellaichamy, Adaikkalam; Sreekumar, Arun; Yu, Jianjun; Gu, Wenjuan; Shen, Ronglai; Ghosh, Debashis; Wright, Lorinda M.; Kladney, Raleigh D.; Kuefer, Rainer; Rubin, Mark A.; Fimmel, Claus J.; Chinnaiyan, Arul M.	Golgi Protein GOLM1 Is a Tissue and Urine Biomarker of Prostate Cancer	NEOPLASIA	Prostate cancer is the most common type of tumor found in American men and is the second leading cause of cancer death in males. To identify biomarkers that distinguish prostate cancer from normal, we compared multiple gene expression profiling studies. Through meta-analysis of expression array data from multiple prostate cancer studies, we identified GOLM1 (Golgi membrane protein 1, Golm 1) as c…	50	2008
Miura, Yoshiaki; Hato, Megumi; Shinohara, Yasuro; Kuramoto, Hiromitsu; Furukawa, Jun-ichi; Kurogochi, Masaki; Shimaoka, Hideyuki; Tada, Mitsuhiro; Nakanishi, Kazuaki; Ozaki, Michitaka; Todo, Satoru; Nishimura, Shin-Ichiro	BlotGIycoABC (TM), an integrated glycoblotting technique for rapid and large scale clinical glycomics	MOLECULAR & CELLULAR PROTEOMICS	Recent progress in mass spectrometry has led to new challenges in glycomics, including the development of rapid glycan enrichment techniques. A facile technique for exploration of a carbohydrate-related biomarker is important because proteomics research targets glycosylation, a posttranslational modification. Here we report an "all-in-one" protocol for high throughput clinical glycomics. This new…	49	2008
Morris, Jeffrey S.; Brown, Philip J.; Herrick, Richard C.; Baggerly, Keith A.; Coombes, Kevin R.	Bayesian analysis of mass spectrometry proteomic data using wavelet-based functional mixed models	BIOMETRICS	In this article, we apply the recently developed Bayesian wavelet-based functional mixed model methodology to analyze MALDI-TOF mass spectrometry proteomic data. By modeling mass spectra as functions, this approach avoids reliance on peak detection methods. The flexibility of this framework in modeling nonparametric fixed and random effect functions enables it to model the effects of multiple fac…	48	2008
Ramachandran, Niroshan; Srivastava, Sanjeeva; LaBaer, Joshua	Applications of protein microarrays for biomarker discovery	PROTEOMICS CLINICAL APPLICATIONS	The search for new biomarkers for diagnosis, prognosis, and therapeutic monitoring of diseases continues in earnest despite dwindling success at finding novel reliable markers. Some of the current markers in clinical use do not provide optimal sensitivity and specificity with the prostate cancer antigen (PSA) being one of many such examples. The emergence of proteomic techniques and systems appro…	48	2008
Patra, Chitta Ranjan; Bhattacharya, Resham; Mukhopadhyay, Debabrata; Mukherjee, Priyabrata	Application of gold nanoparticles for targeted therapy in cancer	JOURNAL OF BIOMEDICAL NANOTECHNOLOGY	Cancer is a major public health problem worldwide. Some of the key challenges in cancer are early detection, diagnosis, and targeted therapy Most of the patients are usually diagnosed in the late stage of the disease causing immunity to therapeutic intervention. Another major challenge in the therapeutic intervention of cancer is the toxicity of the anti-cancer drugs. When administered, these dru…	48	2008
Petrova, Darinka Todorova; Asif, Abdul R.; Armstrong, Victor W.; Dimova, Ivanka; Toshev, Svetoslav; Yaramov, Nikolay; Oellerich, Michael; Toncheva, Draga	Expression of chloride intracellular channel protein 1 (CLIC1) and tumor protein D52 (TPD52) as potential biomarkers for colorectal cancer	CLINICAL BIOCHEMISTRY	Objectives: Unequivocal biomarkers are needed to predict susceptibility and progression of colorectal cancer.Design and methods: Paired samples of tumor and normal tissue from six patients with colorectal cancer of different localization, pTNM stage and grade were employed in the present study. MS analysis was used to identify differentially regulated proteins after 2-DE separation and densitomet…	47	2008
Wang, Yanfei; Ao, Xiaoping; Vuong, Huy; Konanur, Meghana; Miller, Fred R.; Goodison, Steve; Lubman, David M.	Membrane glycoproteins associated with breast tumor cell progression identified by a lectin affinity approach	JOURNAL OF PROTEOME RESEARCH	The membrane glycoprotein component of the cellular proteome represents a promising source for potential disease biomarkers and therapeutic targets. Here we describe the development of a method that facilitates the analysis of membrane glycoproteins and apply it to the differential analysis of breast tumor cells with distinct malignant phenotypes. The approach combines two membrane extraction pro…	45	2008
Sanders, Melinda E.; Dias, Eduardo C.; Xu, Baogang J.; Mobley, James A.; Billheimer, Dean; Roder, Heinrich; Grigorieva, Julia; Dowsett, Mitchell; Arteaga, Carlos L.; Caprioli, Richard M.	Differentiating proteomic biomarkers in breast cancer by laser capture microdissection and MALDI MS	JOURNAL OF PROTEOME RESEARCH	We assessed proteomic patterns in breast cancer using MALDI MS and laser capture microdissected cells. Protein and peptide expression in invasive mammary carcinoma versus normal mammary epithelium and estrogen-receptor positive versus estrogen-receptor negative tumors were compared. Biomarker candidates were identified by statistical analysis and classifiers were developed and validated in blinde…	45	2008
Hanas, Jay S.; Hocker, James R.; Cheung, John Y.; Larabee, Jason L.; Lerner, Megan R.; Lightfoot, Stan A.; Morgan, Daniel L.; Denson, Kent. D.; Prejeant, Kristi C.; Gusev, Yuiry; Smith, Brenda J.; Hanas, Rushie J.; Postier, Russell G.; Brackett, Daniel J.	Biomarker identification in human pancreatic cancer sera	PANCREAS	Objective: The aim of this study is to identify biomarkers in sera of pancreatic cancer patients using mass spectrometry (MS) approaches.Methods: Sera from patients diagnosed with pancreatic adenocarcinoma and sera from normal volunteers were subjected to gel electrophoresis to resolve and quantify differences in protein levels. Protein bands that differed quantitatively were digested with trypsi…	41	2008
Ge, Guangtao; Wong, G. William	Classification of premalignant pancreatic cancer mass-spectrometry data using decision tree ensembles	BMC BIOINFORMATICS	Background: Pancreatic cancer is the fourth leading cause of cancer death in the United States. Consequently, identification of clinically relevant biomarkers for the early detection of this cancer type is urgently needed. In recent years, proteomics profiling techniques combined with various data analysis methods have been successfully used to gain critical insights into processes and mechanisms…	38	2008
Steuber, Thomas; O'Brien, Matthew Frank; Lilja, Hans	Serum markers for prostate cancer: A rational approach to the literature	EUROPEAN UROLOGY	Introduction: Due to its universal applicability for early detection and prediction of cancer stage and disease recurrence, widespread implementation of serum-based prostate-specific antigen (PSA) measurements has a significant influence on current treatment strategies for men with prostate cancer (PCa). However, over-detection and the resultant over-treatment of indolent cancers have been strong…	38	2008
Taylor, Barry S.; Pal, Manoj; Yu, Jianjun; Laxman, Bharath; Kalyana-Sundararri, Shanker; Zhao, Rong; Menon, Anjana; Wei, John T.; Nesvizhskii, Alexey I.; Ghosh, Debashis; Omenn, Gilbert S.; Lubman, David M.; Chinnaiyan, Arul M.; Sreekumar, Arun	Humoral response profiling reveals pathways to prostate cancer progression	MOLECULAR & CELLULAR PROTEOMICS	There is considerable evidence for an association between prostate cancer development and inflammation, which results in autoantibody generation against tumor proteins. This immune system-driven amplification of the autoantibody response to intracellular antigens can serve as a sensitive tool to detect low abundance serum proteomic tumor markers for prostate cancer as well as provide insight into…	37	2008
Jacobsen, Marc; Mattow, Jens; Repsilber, Dirk; Kaufmann, Stefan H. E.	Novel strategies to identify biomarkers in tuberculosis	BIOLOGICAL CHEMISTRY	The more we learn about the immune response against tuberculosis (TB) and particularly about the features which distinguish protective immunity, disease susceptibility and pathology, the better we can define biomarkers which correlate with these different stages of infection. The most widely used biomarker in TB, which without a doubt is an important component of protective immunity, is IFN gamma…	37	2008
Meuwis, Marie-Alice; Fillet, Marianne; Lutteri, Laurence; Maree, Raphael; Geurts, Pierre; de Seny, Dominique; Malaise, Michel; Chapelle, Jean-Paul; Wehenkel, Louis; Belaiche, Jacques; Merville, Marie-Paule; Louis, Edouard	Proteomics for prediction and characterization of response to infliximab in Crohn's disease: A pilot study	CLINICAL BIOCHEMISTRY	Objectives: Infliximab is the first anti-TNF alpha accepted by the Food and Drug Administration for use in inflammatory bowel disease treatment. Few clinical, biological and genetic factors tend to predict response in Crohn's disease (CD) patient subcategories, none widely predicting response to infliximab.Design and methods: Twenty CD patients showing clinical response or non response to inflixi…	36	2008
Whelan, L. C.; Power, K. A. R.; McDowell, D. T.; Kennedy, J.; Gallagher, W. M.	Applications of SELDI-MS technology in oncology	JOURNAL OF CELLULAR AND MOLECULAR MEDICINE	Considerable interest, speculation and controversy have been generated utilising surface-enhanced laser desorption/ionization in conjunction with mass spectrometry (SELDI-MS) for the diagnosis, prognosis and therapeutic monitoring of cancer and offers an attractive approach to cancer biomarker discovery from tissues and biological fluids. This technology utilises a combination of mass spectrometr…	36	2008
Jin, Guangxu; Zhou, Xiaobo; Wang, Honghui; Zhao, Hong; Cui, Kemi; Zhang, Xiang-Sun; Chen, Luonan; Hazen, Stanley L.; Li, King; Wong, Stephen T. C.	The knowledge-integrated network biomarkers discovery for Major Adverse Cardiac Events	JOURNAL OF PROTEOME RESEARCH	The mass spectrometry (MS) technology in clinical proteomics is very promising for discovery of new biomarkers for diseases management. To overcome the obstacles of data noises in MS analysis, we proposed a new approach of knowledge-integrated biomarker discovery using data from Major Adverse Cardiac Events (MACE) patients. We first built up a cardiovascular-related network based on protein infor…	35	2008
Mange, A.; Bellet, V.; Tuaillon, E.; Van De Perre, P.; Solassol, J.	Comprehensive proteomic analysis of the human milk proteome: Contribution of protein fractionation	JOURNAL OF CHROMATOGRAPHY B-ANALYTICAL TECHNOLOGIES IN THE BIOMEDICAL AND LIFE SCIENCES	In-depth analysis of the milk proteome by mass spectrometry is challenged by the presence of few high-abundance proteins that interfere with the detection of lower-abundance proteins. Here, we evaluated the proteomic analysis of milk samples following a strong anion exchange fractionation procedure using denaturating conditions ensuring the disruption of protein-protein interactions. Crude whey o…	34	2008
Domazet, Barbara; MacLennan, Gregory T.; Lopez-Beltran, Antonio; Montironi, Rodolfo; Cheng, Liang	Laser Capture Microdissection in the Genomic and Proteomic Era: Targeting the Genetic Basis of Cancer	INTERNATIONAL JOURNAL OF CLINICAL AND EXPERIMENTAL PATHOLOGY	The advent of new technologies has enabled deeper insight into processes at subcellular levels, which will ultimately improve diagnostic procedures and patient outcome. Thanks to cell enrichment methods, it is now possible to study cells in their native environment. This has greatly contributed to a rapid growth in several areas, such as gene expression analysis, proteomics, and metabolonomics. L…	33	2008
Yi, Jizu; Liu, Zhaoxia; Craft, David; O'Mullan, Patrick; Ju, Gang; Gelfand, Craig A.	Intrinsic Peptidase Activity Causes a Sequential Multi-Step Reaction (SMSR) in Digestion of Human Plasma Peptides	JOURNAL OF PROTEOME RESEARCH	Human plasma and serum samples, including protein and peptide biomarkers, are subjected to preanalytical variations and instability caused by intrinsic proteases. In this study, we directly investigated the stability of peptide biomarkers by spiking an isotopically labeled peptide into human plasma and serum samples and then monitoring its time-dependent change. Fibrinogen peptide A (FPA) was use…	31	2008
Avninder, S.; Ylaya, K.; Hewitt, S. M.	Tissue microarray: A simple technology that has revolutionized research in pathology	JOURNAL OF POSTGRADUATE MEDICINE	Tissue microarray (TMA) technology is a high-throughput research tool, which has greatly facilitated and accelerated tissue analyses by in-situ technologies. TMAs are amenable to every research method that can be applied on the standard whole sections at enhanced speed. It plays a central role in target verification of results from cDNA arrays, expression profiling of tumors and tissues, and is p…	31	2008
Ferino, Giulio; Gonzalez-Diaz, Humberto; Delogu, Giovanna; Podda, Gianni; Uriarte, Eugenio	Using spectral moments of spiral networks based on PSA/mass spectra outcomes to derive quantitative proteome-disease relationships (QPDRs) and predicting prostate cancer	BIOCHEMICAL AND BIOPHYSICAL RESEARCH COMMUNICATIONS	In prostate cancer (PCa), prognostic (predictive) factors are particularly important given the marked heterogeneity of this disease at clinical, morphologic, and biomolecular levels. Blood contains a treasure of previously unstudied biomarkers that could reflect the ongoing physiological state of all tissue. The serum prostate-specific antigen (PSA) measurement is a very good biomarker for PCa, b…	30	2008
Barboro, Paola; Rubagotti, Alessandra; Orecchia, Paola; Spina, Bruno; Truini, Mauro; Repaci, Erica; Carmignani, Giorgio; Romagnoli, Andrea; Introini, Carlo; Boccardo, Francesco; Carnemolla, Barbara; Balbi, Cecilia	Differential proteomic analysis of nuclear matrix in muscle-invasive bladder cancer: Potential to improve diagnosis and prognosis	CELLULAR ONCOLOGY	Introduction: Although several molecular markers for bladder cancer have been identified, at present little information on prognostic biomarkers is available in the literature. Prognostication of this tumor is largely based on clinicopathological characteristics. Our aim was to identify nuclear matrix (NM) proteins that might serve to better characterize the phenotype of the invasive bladder canc…	30	2008
Qiu, Haibo; Wang, Yinsheng	Quantitative analysis of surface plasma membrane proteins of primary and metastatic melanoma cells	JOURNAL OF PROTEOME RESEARCH	Plasma membrane proteins play critical roles in cell-to-cell recognition, signal transduction and material transport. Because of their accessibility, membrane proteins constitute the major targets for protein-based drugs. Here, we described an approach, which included stable isotope labeling by amino acids in cell culture (SILAC), cell surface biotinylation, affinity peptide purification and LC-M…	29	2008
Bhattacharyya, Sudeepa; Siegel, Eric R.; Achenbach, Sara J.; Khosla, Sundeep; Suva, Larry J.	Serum biomarker profile associated with high bone turnover and BMD in postmenopausal women	JOURNAL OF BONE AND MINERAL RESEARCH	Early diagnosis of the onset of osteoporosis is key to the delivery of effective therapy. Biochemical markers of bone turnover provide a means of evaluating skeletal dynamics that complements static measurements of BMD by DXA. Conventional clinical measurements of bone turnover, primarily the estimation of collagen and its breakdown products in the blood or urine, lack both sensitivity and specif…	28	2008
Kondo, Tadashi	Tissue proteomics for cancer biomarker development - Laser microdissection and 2D-DIGE -	BMB REPORTS	Novel cancer biomarkers are required to achieve early diagnosis and optimized therapy for individual patients. Cancer is a disease of the genome, and tumor tissues are a rich source of cancer biomarkers as they contain the functional translation of the genome, namely the proteome. Investigation of the tumor tissue proteome allows the identification of proteomic signatures corresponding to clinico…	27	2008
Habermann, Jens K.; Bader, Franz G.; Franke, Christian; Zimmermann, Kaja; Gemoll, Timo; Fritzsche, Britta; Ried, Thomas; Auer, Gert; Bruch, Hans-Peter; Roblick, Uwe J.	From the genome to the proteome-biomarkers in colorectal cancer	LANGENBECKS ARCHIVES OF SURGERY	Background and aims Colorectal cancer is the second leading cause of cancer-related death. Current clinical practice in colorectal cancer screening (fecal occult blood test, FOBT; colonoscopy) has contributed to a reduction of mortality. However, despite these screening programs, about 70% of carcinomas are detected at advanced tumor stages (UICC III/IV) presenting poor patient prognosis. Thus, i…	23	2008
Lam, Katie Wing-kei; Lo, Samuel Chun-Lap	Discovery of diagnostic serum biomarkers of gastric cancer using proteomics	PROTEOMICS CLINICAL APPLICATIONS	Gastric cancer has significant morbidity and mortality worldwide and locally. Good prognosis relies on an early diagnosis. However, this remains a challenge due to the lack of specific and sensitive serum biomarkers for early detection. Hence, there is a constant search for these biomarkers for screening purposes. Proteomic profiling enables a new approach to the discovery of biomarkers in diseas…	23	2008
Leman, Eddy S.; Getzenberg, Robert H.	Nuclear structure as a source of cancer specific biomarkers	JOURNAL OF CELLULAR BIOCHEMISTRY	There are few biomarkers that have been developed which have proven clinical utility for the detection and prognosis of cancer. Cancer is diagnosed today, in large part, by examining cells under the microscope and determining the shape and texture of the nucleus. The molecular underpinnings of this hallmark of cancer are the components of the nuclear matrix. Utilizing proteomics focused on this s…	23	2008
Liotta, Lance A.; Petricoin, Emanuel F.	Putting the "Bio" back into biomarkers: Orienting proteomic discovery toward biology and away from the measurement platform	CLINICAL CHEMISTRY	-	22	2008
Kojima, Kyoko; Asmellash, Senait; Klug, Christopher A.; Grizzle, William E.; Mobley, James A.; Christein, John D.	Applying proteomic-based biomarker tools for the accurate diagnosis of pancreatic cancer	JOURNAL OF GASTROINTESTINAL SURGERY	Background The proteome varies with physiologic and disease states. Few studies have been reported that differentiate the proteome of those with pancreatic cancer.Aim To apply proteomic-based technologies to body fluids. To differentiate pancreatic neoplasia from nonneoplastic pancreatic disease.Methods Samples from 50 patients (15 healthy (H), 24 cancer (Ca), 11 chronic pancreatitis (CP)) were p…	22	2008
Iwadate, Yasuo	Clinical Proteomics in Cancer Research-Promises and Limitations of Current Two-Dimensional Gel Electrophoresis	CURRENT MEDICINAL CHEMISTRY	Cancer can be defined as a deviated protein network system toward dysregulated cellular proliferation. Alteration in the content and functional state of the proteins with many linkages may shift the equilibrium state of the protein signaling network to enhance a survival advantage of the affected cells. Searching for such hub proteins is the main purpose of the cancer proteomics. Although the pro…	22	2008
Lin, Shu-Yu; Chen, Yi-Yun; Fan, Yao-Yun; Lin, Chia-Wei; Chen, Shui-Tsung; Wang, Andrew H. -J.; Khoo, Kay-Hooi	Precise mapping of increased sialylation pattern and the expression of acute phase proteins accompanying murine tumor progression in BALB/c mouse by integrated sera proteomics and glycomics	JOURNAL OF PROTEOME RESEARCH	Inbred BALB/c mouse implanted with murine tumors serves as an attractive model system for the studies of cancer biology in immuno-competent individuals. It is anticipated that tumor progression would induce notable pathophysiological consequences, some of which manifested as alteration in serum proteomic and glycomic profiles. Similar to sera derived from human cancer patients and immunocompromis…	21	2008
Ramirez, M. L.; Nelson, E. C.; Evans, C. P.	Beyond prostate-specific antigen: alternate serum markers	PROSTATE CANCER AND PROSTATIC DISEASES	There is a need to improve existing methods for early diagnosis of prostate cancer (CaP) and to identify men at risk for developing aggressive disease. In an effort to replace and/or supplement prostate-specific antigen many serum analytes have been examined, but with little supportive data for clinical use. Recently, technological advances in molecular assays have improved investigational outcom…	21	2008
Kelly-Spratt, Karen S.; Kasarda, A. Erik; Igra, Mark; Kemp, Christopher J.	A mouse model repository for cancer biomarker discovery	JOURNAL OF PROTEOME RESEARCH	Early detection of cancer using biomarkers obtained from blood or other easily accessible tissues would have a significant impact on reducing cancer mortality. However, identifying new blood-based biomarkers has been hindered by the dynamic complexity of the human plasma proteome, confounded by genetic and environmental variability, and the scarcity of high quality controlled samples. In this rep…	20	2008
Engwegen, Judith Y. M. N.; Alberts, Marieke; Knol, Jaco C.; Jimenez, Connie R.; Depla, Annekatrien C. T. M.; Tuynman, Henriette; van Heukelem, Henk A.; Snel, Pleun; Smits, Marianne E.; Cats, Annemieke; Schellens, Jan H. M.; Beijnen, Jos H.	Influence of variations in sample handling on SELDI-TOF MS serum protein profiles for colorectal cancer	PROTEOMICS CLINICAL APPLICATIONS	Sample handling can have a profound effect on serum protein profiles, challenging results obtained with archived sera under non-standardized sample collection. Here, we evaluate the influence of variations in sample handling on previous serum protein profiles for colorectal cancer (CRC) (Engwegen et al., World J. Gastroenterol. 2006, 12, 1536-1544). Sera were prospectively obtained from individua…	19	2008
Jacot, William; Lhermitte, Ludovic; Dossat, Nadege; Pujol, Jean-Louis; Molinari, Nicolas; Daures, Jean-Pierre; Maudelonde, Thierry; Mange, Alain; Solassol, Jerome	Serum proteomic profiling of lung cancer in high-risk groups and determination of clinical outcomes	JOURNAL OF THORACIC ONCOLOGY	Hypothesis: Lung cancer remains the leading cause of cancer-related mortality worldwide. Currently known serum markers do not efficiently diagnose lung cancer at early stage.Methods: In the present study, we developed a serum proteomic fingerprinting approach Coupled with a three-step classification method to address two important clinical questions: (i) to determine whether or not proteomic prof…	18	2008
Ardekani, Ali M.; Akhondi, Mohammad-Mehdi; Sadeghi, Mohammad-Reza	Application of genomic and proteomic technologies to early detection of cancer	ARCHIVES OF IRANIAN MEDICINE	Advances in molecular biology over the past decade have helped to enhance understanding of the complex interplay between genetic, transcriptional, and translational alterations in human cancers. These molecular changes are the basis for an evolving field of high-throughput cancer discovery techniques using microscopic amounts of patient-based materials. Laser capture microdissection allows pure p…	18	2008
Cheng, Lei; Zhou, Liang; Tao, Lei; Zhang, Ming; Cui, Jiefeng; Li, Yan	SELDI-TOF MS profiling of serum for detection of laryngeal squamous cell carcinoma and the progression to lymph node metastasis	JOURNAL OF CANCER RESEARCH AND CLINICAL ONCOLOGY	Objectives Proteomic profiling of serum is an emerging technique to identify new biomarkers indicative of disease severity and progression. Our study was to assess the use of surface enhanced laser desorption/ionization time-of-flight mass spectrometry (SELDI-TOF MS) to identify multiple serum protein biomarkers for early detection of laryngeal squamous cell carcinoma (LSCC), establish predictive…	17	2008
Saito, Seiichi; Murayama, Yasuko; Pan, Yuzhuo; Taima, Takenobu; Fujimura, Tsutomu; Murayama, Kimie; Sadilek, Martin; Egawa, Shin; Ueno, Seiji; Ito, Akihiro; Ishidoya, Shigeto; Nakagawa, Haruo; Kato, Masanori; Satoh, Makoto; Endoh, Mareyuki; Arai, Yoichi	Haptoglobin-beta chain defined by monoclonal antibody RM2 as a novel serum marker for prostate cancer	INTERNATIONAL JOURNAL OF CANCER	In our previous study, monoclonal antibody RM2, established toward the glycosyl epitope, reflected grade of malignancy of prostate cancer cells whereas RM2 reactivity to benign glands was negative or weak. RM2 reactivity was also detected in stroma, suggesting the glycoprotein RM2 recognizes could be released into the bloodstream. Then, we explored RM2 reactivity to sera of early prostate cancer.…	17	2008
Jansen, Corine; Hebeda, Konnie M.; Linkels, Marianne; Grefte, Johanna M. M.; Raernaekers, John M. M.; van Krieken, Johan H. J. M.; Groenen, Patricia J. T. A.	Protein profiling of B-cell lymphomas using tissue biopsies: A potential tool for small samples in pathology	CELLULAR ONCOLOGY	Non-Hodgkin's lymphoma comprises many related but distinct diseases and diagnosis and classification is complex. Protein profiling of lymphoma biopsies may be of potential value for use in this lymphoma classification and the discovery of novel markers. In this study, we have optimized a method for SELDI-TOF MS based protein profiling of frozen tissue sections, without dissection of tumour cells.…	16	2008
Cairns, David A.; Perkins, David N.; Stanley, Anthea J.; Thompson, Douglas; Barrett, Jennifer H.; Selby, Peter J.; Banks, Rosamonde E.	Integrated multi-level quality control for proteomic profiling studies using mass spectrometry	BMC BIOINFORMATICS	Background: Proteomic profiling using mass spectrometry (MS) is one of the most promising methods for the analysis of complex biological samples such as urine, serum and tissue for biomarker discovery. Such experiments are often conducted using MALDI-TOF (matrix-assisted laser desorption/ionisation time-of-flight) and SELDI-TOF (surface-enhanced laser desorption/ionisation time-of-flight) MS. Usi…	16	2008
Rioux, M. -C.; Carmona, C.; Acosta, D.; Ward, B.; Ndao, M.; Gibbs, B. F.; Bennett, H. P.; Spithill, T. W.	Discovery and validation of serum biomarkers expressed over the first twelve weeks of Fasciola hepatica infection in sheep	INTERNATIONAL JOURNAL FOR PARASITOLOGY	Serum biomarkers associated with Fasciola hepatica infection of Corriedale sheep were analysed during the first 12 weeks of infection using surface-enhanced laser desorption ionisation time of flight mass spectrometry (SELDI-TOF MS). In the discovery phase of analysis, pooled sera collected at week 0 and at each week p.i. to week 12 were fractionated by anion-exchange chromatography and the prote…	15	2008
Burgess, Earle F.; Ham, Amy-Joan L.; Tabb, David L.; Billheimer, Dean; Roth, Bruce J.; Chang, Sam S.; Cookson, Michael S.; Hinton, Timothy J.; Cheek, Kristin L.; Hill, Salisha; Pietenpol, Jennifer A.	Prostate cancer serum biomarker discovery through proteomic analysis of alpha-2 macroglobulin protein complexes	PROTEOMICS CLINICAL APPLICATIONS	Alpha-2 macroglobulin (A2M) functions as a universal protease inhibitor in serum and is capable of binding various cytokines and growth factors. In this study, we investigated if immunoaffinity enrichment and proteomic analysis of A2M protein complexes from human serum could improve detection of biologically relevant and novel candidate protein biomarkers in prostate cancer. Serum samples from si…	15	2008
Jain, Kewal K.	Innovations, challenges and future prospects of oncoproteomics	MOLECULAR ONCOLOGY	Oncoproteomics is playing an increasingly important role in the diagnosis and management of cancer as well as in the development of personalized treatment of cancer. Innovative proteomic technologies relevant to cancer are described briefly, which are helping in the understanding of mechanism of drug resistance in cancer and will provide some leads to improve the management. Most important of the…	15	2008
Itadani, Hiraku; Mizuarai, Shinji; Kotani, Hidehito	Can systems biology understand pathway activation? Gene expression signatures as surrogate markers for understanding the complexity of pathway activation	CURRENT GENOMICS	Cancer is thought to be caused by a sequence of multiple genetic and epigenetic alterations which occur in one or more of the genes controlling cell cycle progression and signaling transduction. The complexity of carcinogenic mechanisms leads to heterogeneity in molecular phenotype, pathology, and prognosis of cancers.Genome-wide mutational analysis of cancer genes in individual tumors is the mos…	15	2008
Shin, Hyunjin; Sheu, Bryan; Joseph, Maria; Markey, Mia K.	Guilt-by-association feature selection: Identifying biomarkers from proteomic profiles	JOURNAL OF BIOMEDICAL INFORMATICS	In recent years, proteomic profiling by mass spectrometry has opened up a new realm of methods for identifying potential biomarkers. Mass spectrometry data, like other proteomic and genomic data, are challenging to analyze because of their high dimensionality and the availability of few samples. Hence, feature selection is extremely important because it directly provides a list of potential bioma…	14	2008
Tong, Yong-Qing; Zhang, Zhi-Jie; Liu, Bei; Huang, Jian; Liu, Hui; Liu, Yan; Guo, Feng-Jie; Zhou, Guo-Hua; Xie, Ping-Li; Li, Yue-Hui; Zuo, Chao-Hu; Hu, Jin-Yue; Li, Guan-Cheng	Autoantibodies as potential biomarkers for nasopharyngeal carcinoma	PROTEOMICS	Autoantibody signatures, as new biomarkers, may improve the early detection of nasopharyngeal carcinoma (NPC). We constructed a T7 phage cDNA library from mixed NPC tissues, and we isolated 31 tumor-associated proteins using biopan enrichment techniques with sera from NPC patients and from healthy population. DNA sequence analysis showed that among 31 phage-displayed proteins, 22 have sequence id…	14	2008
Bindukumar, B.; Schwartz, Stanley; Aalinkeel, Ravikumar; Mahajan, Supriya; Lieberman, Alicia; Chadha, Kailash	Proteomic profiling of the effect of prostate-specific antigen on prostate cancer cells	PROSTATE	BACKGROUND. Prostate-specific antigen (PSA) is a well-known biomarker for diagnosis and management of prostate cancer. PSA has been shown to have anti-angiogenic activity. We used the emerging proteomic research technology to identify proteins in prostate cancer cells whose expression is regulated by enzymatically active PSA. METHODS. Differentially expressed proteins in PC-3M cells treated with …	14	2008
Li, Runsheng; Guo, Yan; Han, Bang Ming; Yan, Xiaowei; Utleg, Angelita G.; Li, Wei; Tu, Lan Chun; Wang, Jian; Hood, Leroy; Xia, Shujie; Lin, Biaoyang	Proteomics cataloging analysis of human expressed prostatic secretions reveals rich source of biomarker candidates	PROTEOMICS CLINICAL APPLICATIONS	Expressed prostatic secretions (EPS) contain proteins of prostate origin that may reflect the health status of the prostate and be used as diagnostic markers for prostate diseases including prostatitis, benign prostatic hyperplasia, and prostate cancer. Despite their importance and potential applications, a complete catalog of EPS proteins is not yet available. We, therefore, undertook a comprehe…	14	2008
Kehinde, Elijah O.; Al Maghrebi, May; Anim, Jehoram T.	The importance of determining the aggressiveness of prostate cancer using serum and tissue molecular markers	CANADIAN JOURNAL OF UROLOGY	Incidental prostate cancer (PCa) has been demonstrated at autopsy in about 80% of men aged 80 years and above and also in 10%-15% of younger men aged 30-50 years in the United States. These data imply a wide variation in aggressiveness of prostate cancer, from indolent tumors to aggressive cancers that kill the patients. The use of prostate specific antigen (PSA) in screening for PCa may detect e…	14	2008
Price, Nathan D.; Foltz, Greg; Madan, Anup; Hood, Leroy; Tian, Qiang	Systems biology and cancer stem cells	JOURNAL OF CELLULAR AND MOLECULAR MEDICINE	The identification, purification and characterization of cancer stem cells (CSCs) holds tremendous promise for improving the treatment of cancer. Mounting evidence is demonstrating that only certain tumour cells (i.e. the CSCs) can give rise to tumours when injected and that these purified cell populations generate heterogeneous tumours. While the cell of origin is still not determined definitive…	13	2008
Wang, Shuang; Guo, Xiong; Tan, Wu-hong; Geng, Dong; Deng, Bi-ping; Wang, Chun-e; Qu, Xun	Detection of serum proteomic changes and discovery of serum biomarkers for Kashin-Beck disease using surface-enhanced laser desorption ionization mass spectrometry (SELDI-TOF MS)	JOURNAL OF BONE AND MINERAL METABOLISM	The purpose of the current study was to investigate the changes of serum proteome and discover potential biomarkers for Kashin-Beck disease (KBD) using surface-enhanced laser desorption ionization mass spectrometry (SELDI-TOF MS). The serum protein profiles from 102 cases (36 KBD patients, 16 controls in KBD areas, 33 controls in non-KBD areas, and 17 osteoarthritis controls) were detected by SEL…	11	2008
Deckers, N.; Dorny, P.; Kanobana, K.; Vercruysse, J.; Gonzalez, A. E.; Ward, B.; Ndao, M.	Use of ProteinChip technology for identifying biomarkers of parasitic diseases: The example of porcine cysticercosis (Taenia solium)	EXPERIMENTAL PARASITOLOGY	Taenia solium cysticercosis is a significant public health problem in endemic countries. The current serodiagnostic techniques are not able to differentiate between infections with viable cysts and infections with degenerated cysts. The objectives of this study were to identify specific novel biomarkers of these different disease stages in the serum of experimentally infected pigs using ProteinCh…	11	2008
Rezaul, Karim; Wilson, Lori L.; Han, David K.	Direct tissue proteomics in human diseases: potential applications to melanoma research	EXPERT REVIEW OF PROTEOMICS	Although the rates of cancer are stabilizing, the number of new invasive melanoma continues to rise. Melanoma represents only 4% of all skin cancers, but nearly 80% of skin cancer deaths. in loss of potential productive life-years, it is second only to adult leukemia. Once melanoma spreads to regional and distant sites, the chance of cure decreases significantly. Unfortunately, current diagnostic…	11	2008
Alsoe, Lene; Stacy, John Erik; Fossa, Alexander; Funderad, Steinar; Brekke, Ole Henrik; Gaudernack, Gustav	Identification of prostate cancer antigens by automated high-throughput filter immunoscreening	JOURNAL OF IMMUNOLOGICAL METHODS	There is a need for earlier and more accurate cancer diagnostics as well as new targets for cancer immunotherapy. To this end, it is important to identify sets of tumour antigens specific for different cancer forms. Several methods that identify potential tumour antigens in an arrayed and high-throughput format have been developed during the last years of SEREX (serological identification of anti…	10	2008
Moretz, William H., III; Gourin, Christine G.; Terris, David J.; Xia, Zhong-Sheng; Liu, Zhongmin; Weinberger, Paul M.; Chin, Edward; Adam, Bao-Ling	Detection of papillary thyroid carcinoma with serum protein profile analysis	ARCHIVES OF OTOLARYNGOLOGY-HEAD & NECK SURGERY	Objective: To determine the sensitivity and specificity of surface-enhanced laser desorption/ionization time-of-flight mass spectrometry (SELDI-TOF-MS) for papillary thyroid carcinoma (PTC) detection.Design: The SELDI-TOF-MS protein profiles of patients with PTC, patients with benign nodular disease (BND), and healthy controls were analyzed to determine the sensitivity and specificity of SELDI-TO…	10	2008
Sadiq, S. Tariq; Agranoff, Dan	Pooling serum samples may lead to loss of potential biomarkers in SELDI-ToF MS proteomic profiling	PROTEOME SCIENCE	Background: High throughput proteomic technology offers promise for the detection of disease biomarkers and proteomic signature patterns but biomarker discovery studies can be limited by cost factors when large sample size numbers are required. Pooling sera or plasma samples from disease cases potentially offers a solution to cost implications by reducing the standard errors of mass to charge val…	9	2008
Ogura, Shun-ichiro; Kaneko, Kumi; Miyajima, Shoji; Ohshima, Keiichi; Yamaguchi, Ken; Mochizuki, Tohru	Proneurotensin/neuromedin N secreted from small cell lung carcinoma cell lines as a potential tumor marker	PROTEOMICS CLINICAL APPLICATIONS	Proteins secreted from specific cancer cells have a high potential for use as tumor markers. We identified secreted proteins produced by 15 different carcinoma cell lines grown in serum-free medium using MS/MS. Proneurotensin/neuromedin N (proNT/NMN) was found in conditioned medium from four of seven small cell lung carcinoma cell lines but not from eight non-small cell lung carcinoma cell lines.…	9	2008
Moreno, Sarah; Ibraghimov-Beskrovnaya, Oxana; Bukanov, Nikolay O.	Serum and urinary biomarker signatures for rapid preclinical in vivo assessment of CDK inhibition as a therapeutic approach for PKD	CELL CYCLE	Recent advances in understanding the molecular pathogenesis of polycystic kidney diseases (PKD) are being translated into promising treatments. Currently, a response to therapy in preclinical animal models of PKD can only be evaluated after several weeks of treatment. The availability of biomarkers for rapid efficacy assessment would greatly facilitate the drug development process. Here we applie…	9	2008
Tyson, Darren R.; Ornstein, David K.	Proteomics of cancer of hormone-dependent tissues	INNOVATIVE ENDOCRINOLOGY OF CANCER	Serum and tissue biomarkers have begun to play an increasingly important role in the detection and management of many cancers of hormone-sensitive tissues. Specifically, the introduction of serum PSA measurements into clinical practice has dramatically altered detection and treatment of prostate cancer and serum tumor markers play a critical role in the management of testicular cancer. Serum biom…	9	2008
Zuerbig, Petra; Mischak, Harald	Capillary electrophoresis coupled to mass spectrometry for biomarker discovery and diagnosis of kidney diseases	PROTEOMICS IN NEPHROLOGY - TOWARDS CLINICAL APPLICATIONS	The main focus of urinary proteome analysis in nephrology is currently on detection and identification of polypeptides that significantly alter (in abundance, distribution, etc.) during (patho)physiological changes of the kidney structure and/or function. Capillary electrophoresis coupled online to electrospray ionization time-of-flight mass spectrometry (CE-MS) was applied to human urine to iden…	9	2008
Christensen, Eva; Evans, Kenneth R.; Menard, Cynthia; Pintilie, Melania; Bristow, Robert G.	Practical approaches to proteomic biomarkers within prostate cancer radiotherapy trials	CANCER AND METASTASIS REVIEWS	Introduction Proteomic biomarkers may be useful for monitoring therapeutic response and to triage cancer patients to best therapy.Objectives In this review, we highlight the importance of specimen acquisition, preparation and analysis in radiotherapy proteomic studies. We also discuss practical approaches for the design and execution of clinical proteomic studies using our recent experience based…	8	2008
Navarro, Paola; Chiong, Mario; Volkwein, Karen; Moraga, Francisco; Ocaranza, Maria Paz; Jalil, Jorge E.; Lim, Sun Woo; Kim, Jeong-Ah; Kwon, H. Moo; Lavandero, Sergio	Osmotically-induced genes are controlled by the transcription factor TonEBP in cultured cardiomyocytes	BIOCHEMICAL AND BIOPHYSICAL RESEARCH COMMUNICATIONS	Changes in cardiac osmolarity occur in myocardial infarction. Osmoregulatory mechanism may, therefore, play a Crucial role in cardiomyocyte survival. Tonicity-responsive enhancer binding protein (TonEBP) is a key transcription factor participating in the adaptation of cells to increases in tonicity. However, it is unknown whether cardiac TonEBP is activated by tonicity. Hypertonicity activated tr…	7	2008
Whiteley, Gordon	Bringing diagnostic technologies to the clinical laboratory: Rigor, regulation, and reality	PROTEOMICS CLINICAL APPLICATIONS	With the numerous reports of new technologies and biomarkers reported in the literature, it may be surprising that there are not an equal number of new products available to the clinical diagnostic laboratory. Powerful potential tools such as protein microarrays and MS patterns have been extensively published yet commercialization and acceptance of these technologies has yet to happen. The reason…	6	2008
Oberpenning, F.; von Knobloch, R.; Sprute, W.; Roth, S.; Rathert, M.; Bierer, S.; Gerss, J.; Semjonow, A.	DiaPat urine test for prostate cancer. Predictive value for results of transrectal ultrasound-guided prostate biopsies	UROLOGE	Background. A novel urine test for early detection of prostate cancer (PCA), distributed and marketed by the company DiaPat, is advertised by the statement "correct analysis in 9 of 10 cases."Patients and methods. The test separates urinary polypeptides by means of capillary electrophoresis and characterizes the peptides in a time-of-flight mass spectrometer. The DiaPat test was performed on the …	6	2008
Ozcift, Akin; Gulten, Arif	Assessing effects of pre-processing mass spectrometry data on classification performance	EUROPEAN JOURNAL OF MASS SPECTROMETRY	Disease prediction through mass spectrometry (MS) data is gaining importance in medical diagnosis. Particularly in cancerous diseases, early prediction is one of the most life saving stages. High dimension and the noisy nature of MS data requires a two-phase study for successful disease prediction; first, MS data must be pre-processed with stages such as baseline correction, normalizing, de-noisi…	5	2008
Shen, Ronglai; Taylor, Jeremy M. G.; Ghosh, Debashis	Reconstructing tumor-wise protein expression in tissue microarray studies using a Bayesian cell mixture model	BIOINFORMATICS	Motivation: Tissue microarrays (TMAs) quantify tissue-specific protein expression of cancer biomarkers via high-density immunohistochemical staining assays. Standard analysis approach estimates a sample mean expression in the tumor, ignoring the complex tissue-specific staining patterns observed on tissue arrays.Methods: In this article, a cell mixture model (CMM) is proposed to reconstruct tumor…	5	2008
Moncada, Victoria; Srivastava, Sudhir	Biomarkers in oncology research and treatment: early detection research network: a collaborative approach	BIOMARKERS IN MEDICINE	Several important criteria are essential for the development of biomarkers in clinical oncology. First, the biomarkers should be easily measured using standardized and cost-efficient methods. Second, biomarkers should be easily attainable from clinical materials such as body fluids and cells. Third, biomarkers should have clearly defined cutoff values with high sensitivity and specificity. Lastly…	5	2008
Desmetz, Caroline; Mange, Alain; Solassol, Jerome	Comparison of proteomic strategies to identify antibodies resulting from the humoral immune response to cancer	M S-MEDECINE SCIENCES	Discovery of new serum biomarkers exhibiting an increased sensitivity and specificity for cancer are of major importance for diagnosis improvement. There is considerable evidence for an immune response to cancer in humans, as demonstrated in part by the identification of autoantibodies against a number of tumour-associated antigens in sero from patients with different cancer types. Thus, identifi…	4	2008
Morla, Aymeric; Poirier, Florence; Pons, Sylvie; Beaulieu, Corinne; Charrier, Jean-Philippe; Ataman-Onal, Yasemin; Glehen, Olivier; Jolivet, Michel; Choquet-Kastylevsky, Genevieve	Analysis of high molecular mass proteins larger than 150 kDa using cyanogen bromide cleavage and conventional 2-DE	ELECTROPHORESIS	Proteomic approaches including high-resolution 2-DE are providing the tools needed to discover disease-associated biomarkers in complex biological samples. Although 2-DE is an extremely powerful approach to analyze the proteome, the separation of proteins with extreme molecular masses still remains an issue requiring improvement. Because high molecular mass (H M M) proteins larger than 150 kDa ha…	4	2008
Classen, Sabine; Staratschek-Jox, Andrea; Schultze, Joachim L.	Use of genome-wide high-throughput technologies in biomarker development	BIOMARKERS IN MEDICINE	In recent years, the usage of high-throughput technologies in the fields of genomics, transcriptomics, proteomics and metabolomics for biomarker discovery has expanded enormously. Biomarkers can be applied for many purposes, including diagnosis, prognosis, staging and selecting appropriate patient therapy. In addition, biomarkers can provide information on disease mechanism or progression. Biomar…	4	2008
Shen, Ronglai; Ghosh, Debashis; Taylor, Jeremy M. G.	Modeling intra-tumor protein expression heterogeneity in tissue microarray experiments	STATISTICS IN MEDICINE	Tissue microarrays (TMAs) measure tumor-specific protein expression via high-density immunohistochemical staining assays. They provide a proteomic platform for validating cancer biomarkers emerging from large-scale DNA microarray studies. Repeated observations within each tumor result in substantial biological and experimental variability. This variability is usually ignored when associating the …	4	2008
Chen, Li	Using multivariate curve resolution to improve proteomic mass spectra classification	CHEMOMETRICS AND INTELLIGENT LABORATORY SYSTEMS	This article describes a novel proteomic pattern analysis algorithm for biomarker discovery using MALDI-TOF or SELDI-TOF mass spectrometry. The algorithm (MCR-marker) is based on the combination of Multivariate Curve Resolution with classification methods for the detection of potential biomarkers. Precise m/z values or m/z bins have been widely used as proteomics biomarkers or discriminatory patt…	3	2008
Luke, Brian T.; Collins, Jack R.	Examining the significance of fingerprint-based classifiers	BMC BIOINFORMATICS	Background: Experimental examinations of biofluids to measure concentrations of proteins or their fragments or metabolites are being explored as a means of early disease detection, distinguishing diseases with similar symptoms, and drug treatment efficacy. Many studies have produced classifiers with a high sensitivity and specificity, and it has been argued that accurate results necessarily imply…	3	2008
Manuel Gonzalez-Buitrago, Jose; Ferreira, Laura; del Carmen Muniz, Maria	Clinical proteomics and new biomarkers in biological fluids	MEDICINA CLINICA	Protein analysis in biological fluids has been used for many years for diagnosis and monitoring of diseases. First it was quantification of total protein, afterwards the electrophoretic separation of proteins and later the quantification of specific proteins using immunoassays. These proteins are used as biological markers (biomarkers) of disease. Since a few years, proteomics allows the simultan…	3	2008
Schlomm, T.; Sueltmann, H.; Koellermann, J.	Identification and validation of clinically relevant molecular alterations in prostate cancer	UROLOGE	Significant cellular alterations required for the development and progression of cancers are detectable at the molecular level and represent potential targets for gene-specific therapies. Modern chip techniques allow the parallel analysis of virtually all known human genes and proteins in a single experiment. Using modern high-throughput techniques, numerous potential new biomarkers for the diagn…	3	2008
Sun, Weigui; Ye, Zhangqun; Mi, Zhenguo; Shi, Tianliang; Han, Cunzhi; Guo, Sutang	A comparative study on proteomics between LNCap and DU145 cells by quantitative detection and SELDI analysis	JOURNAL OF HUAZHONG UNIVERSITY OF SCIENCE AND TECHNOLOGY-MEDICAL SCIENCES	The differences in intracellular and extracellular protein expressions between human prostate cancer lines LNCap and DU145 were examined. The proteins of the two cell lines were extracted and condensed by using protein extraction kits. And the intracellular and extracellular proteins were quantitatively detected on a micro-plate reader by using bicinchoninic acid (BCA) method. The proteins in cel…	3	2008
Ma Ning; Ge Chun-lin; Luan Feng-ming; Yao Dian-bo; Hu Chao-jun; Li Ning; Liu Yong-feng	Serum protein fingerprint of patients with pancreatic cancer by SELDI technology	CHINESE JOURNAL OF CANCER RESEARCH	Objective: To study the serum protein fingerprint of patients with pancreatic cancer and to screen for protein molecules closely related to pancreatic cancer during the onset and progression of the disease using surface-enhanced laser desorption and ionization time of fight mass spectrometry (SELDI-TOF-MS). Methods: Serum samples from 20 pancreatic cancers, 20 healthy volunteers and 18 patients w…	2	2008
Broom, Bradley M.; Do, Kim-Anh	Statistical Methods for Biomarker Discovery Using Mass Spectrometry	STATISTICAL ADVANCES IN THE BIOMEDICAL SCIENCES: CLINICAL TRIALS, EPIDEMIOLOGY, SURVIVAL ANALYSIS, AND BIOINFORMATICS	-	2	2008
Espejel, Fulgencio; Roa, Juan Carlos	Surface enhanced laser desorption/ionization (SELDI): proteomics technology and its application in oncology	MEDICINA CLINICA	Proteomic is the study of proteomes and it involves the global analysis of protein expression profiles, the identification of them and their function in any tissue, organ or organism. Oncoproteomic is the application of proteomics technologies in oncology, which promises to accelerate the discovery of new therapeutics targets and useful biomarkers for diagnosis, prognostic and medical treatment o…	1	2008
Hsueh, Huey-Miin; Kuo, Hsun-chih; Tsai, Chen-An	Multispectra CWT-based algorithm (MCWT) in mass spectra for peak extraction	JOURNAL OF BIOPHARMACEUTICAL STATISTICS	An important objective in mass spectrometry (MS) is to identify a set of biomarkers that can be used to potentially distinguish patients between distinct treatments (or conditions) from tens or hundreds of spectra. A common two-step approach involving peak extraction and quantification is employed to identify the features of scientific interest. The selected features are then used for further inv…	1	2008
Zuerbig, Petra; Mischak, Harald	BIOMARKER DISCOVERY	PEPTIDOMICS: METHODS AND APPLICATIONS	-	1	2008
Sonpavde, Guru	Neoadjuvant Therapy as a Paradigm to Develop Systemic Cancer Therapy	DRUG DEVELOPMENT RESEARCH	Neoadjuvant Systemic therapy preceding definitive Surgical resection permits the in vivo assessment of tumor response and induces pathologic downstaging in several malignancies. Since pathologic complete response (pCR) and biologic activity can be determined rapidly, the signal of efficacy of a systemic regimen is evident with a relatively small number of patients before long-term follow-up. Addi…	0	2008
Rodland, Karin D.; Baird, Cheryl; Camp, David; Smith, Richard D.; Zangar, Richard	AN INTEGRATED APPROACH TO CANCER PROTEOMICS	ANTICANCER RESEARCH	-	0	2008
Khasigov, P.; Grachev, S.; Kovalyov, L.; Rubachev, P.; Sokolova, O.; Sinitsina, N.; Kuznetsova, O.; Berezov, T.	Glycoproteomic approach to the search of biomarkers in blood serum at prostate cancer	FEBS JOURNAL	-	0	2008
Zhao, Xiangrong	SELDI-TOF-MS combined with LCM as a screening technique for cancer biomarkers	FASEB JOURNAL	Proteomics helps the discovery of new biomarkers for the early detection, diagnosis, therapeutics, and prognosis of diseases, including cancers. Laser capture microdissection (LCM) isolates pure populations of cells directly from the paraffin-embedded or frozen tissue sections, while preserving the exact morphologies of both the captured and surrounding cells. The small quantities of tissue obtai…	0	2008
Drake, Richard R.; Fuller, Thomas W.; Yang, Lifang; Clements, Mary Ann; Qi, LiNing; Schellhammer, Paul F.; Given, Robert W.; Lynch, Donald F.; Lance, Raymond S.; Semmes, O. John	Expressed prostatic secretion (EPS) collection for proteome characterization as an enriched source of prostatic disease biomarkers	CANCER BIOMARKERS	-	0	2008
Duffy, M. J.	The Future of Tumor Markers: New Technologies and New Approaches	TUMOR BIOLOGY	-	0	2008
Fitzsimons, Nicholas J.; Banez, Lionel L.; Sun, Leon L.; Moul, Judd W.	Future Directions in Prostate Cancer Diagnosis	PROSTATE BIOPSY: INDICATIONS, TECHNIQUES, AND COMPLICATIONS	In our aging society, the incidence of prostate cancer will continue to increase, and improvements In detection and treatment of this prevalent yet extremely treatable and curable disease are needed. Research into new molecular markers described in this chapter is especially promising. These markers will improve specificity and sensitivity of screening and will serve to supplement or supplant cur…	0	2008
Jin, Guangxu; Zhou, Xiaobo; Cui, Kemi; Wong, Stephen T. C.	The network biomarker discovery in prostate cancer from both genomics and proteomics levels	OPTIMIZATION AND SYSTEMS BIOLOGY, PROCEEDINGS	Both mass spectrometry (MS) and microarray technologies are very promising for discovery of new biomarkers for clinical diagnosis. In order to identify the high-confidence biomarkers from expression datasets, we proposed a new pipeline for biomarker discovery, in which the disease information of proteins/genes, different levels of expression profiles (microarray datasets and proteomics datasets),…	0	2008
Kramer, Barnett S.	Lessons learned in EDRN: The first eight years	CANCER BIOMARKERS	-	0	2008
Roboz, John	Applications of mass spectrometry in oncology	MEDICAL APPLICATIONS OF MASS SPECTROMETRY	-	0	2008
Thatcher, Bradley J.; Caputo, Emilia	Biomarker discovery	MEDICAL APPLICATIONS OF MASS SPECTROMETRY	-	0	2008
Xiao, Yan; Barker, Peter E.	Cellular Bioimaging in Fluorescent Cancer Biomarker Evaluation: Validation, Technologies and Standards Development	STANDARDIZATION AND QUALITY ASSURANCE IN FLUORESCENCE MEASUREMENTS II: BIOANALYTICAL AND BIOMEDICAL APPLICATIONS	Here we summarize the approach to analytical validation of cellular cancer biomarkers visualized and quantified by fluorescence in-situ hybridization (FISH) and immunohistochemical fluorescence methods. The value of cellular cancer biomarker analytes and the role of analysis of cellular heterogeneity is emphasized for FISH and fluorescence immunohistochemistry (IHC). Finally, the timing of cancer…	0	2008
PLANT C; BAUMGARTNER C; TILG B	Proteomic data feature selection method for identifying cancer e.g. ovarian cancer, involves removing irrelevant features using ranker, and selecting best representative of features for region by removing redundant features	Patent	NOVELTY - The method involves removing irrelevant features using a ranker resulting in a set of features. A classification accuracy of the features is determined using a classifier. Best raniced features are selected using a searched strategy, such that a number of features is reduced to result in another set of features. The classification accuracy of the latter set of features is equal to or gr…	-	2008

## Sheet: 2009
Authors	Title	Journal	Abstract	Times cited	Year
Kuzyk, Michael A.; Smith, Derek; Yang, Juncong; Cross, Tyra J.; Jackson, Angela M.; Hardie, Darryl B.; Anderson, N. Leigh; Borchers, Christoph H.	Multiple Reaction Monitoring-based, Multiplexed, Absolute Quantitation of 45 Proteins in Human Plasma	MOLECULAR & CELLULAR PROTEOMICS	Mass spectrometry-based multiple reaction monitoring (MRM) quantitation of proteins can dramatically impact the discovery and quantitation of biomarkers via rapid, targeted, multiplexed protein expression profiling of clinical samples. A mixture of 45 peptide standards, easily adaptable to common plasma proteomics work flows, was created to permit absolute quantitation of 45 endogenous proteins i…	351	2009
Klement, Giannoula Lakka; Yip, Tai-Tung; Cassiola, Flavia; Kikuchi, Lena; Cervi, David; Podust, Vladimir; Italiano, Joseph E.; Wheatley, Erin; Abou-Slaybi, Abdo; Bender, Elise; Almog, Nava; Kieran, Mark W.; Folkman, Judah	Platelets actively sequester angiogenesis regulators	BLOOD	Clinical trials with antiangiogenic agents have not been able to validate plasma or serum levels of angiogenesis regulators as reliable markers of cancer presence or therapeutic response. We recently reported that platelets contain numerous proteins that regulate angiogenesis. We now show that accumulation of angiogenesis regulators in platelets of animals bearing malignant tumors exceeds signifi…	154	2009
Fortin, Tanguy; Salvador, Arnaud; Charrier, Jean Philippe; Lenz, Cristof; Lacoux, Xavier; Morla, Aymeric; Choquet-Kastylevsky, Genevieve; Lemoine, Jerome	Clinical Quantitation of Prostate-specific Antigen Biomarker in the Low Nanogram/Milliliter Range by Conventional Bore Liquid Chromatography-Tandem Mass Spectrometry (Multiple Reaction Monitoring) Coupling and Correlation with ELISA Tests	MOLECULAR & CELLULAR PROTEOMICS	Proteomics discovery leads to a list of potential protein biomarkers that have to be subsequently verified and validated with a statistically viable number of patients. Although the most sensitive, the development of an ELISA test is time-consuming when antibodies are not available and need to be conceived. Mass spectrometry analysis driven in quantitative multiple reaction monitoring mode is now…	128	2009
Mischak, Harald; Coon, Joshua J.; Novak, Jan; Weissinger, Eva M.; Schanstra, Joost P.; Dominiczak, Anna F.	CAPILLARY ELECTROPHORESIS-MASS SPECTROMETRY AS A POWERFUL TOOL IN BIOMARKER DISCOVERY AND CLINICAL DIAGNOSIS: AN UPDATE OF RECENT DEVELOPMENTS	MASS SPECTROMETRY REVIEWS	Proteome analysis has emerged as a powerful technology to decipher biological processes. One of the main goals is to discover biomarkers for diseases from tissues and body fluids. However, the complexity and wide dynamic range of protein expression present an enormous challenge to separation technologies and mass spectrometry (MS). In this review, we examine the limitations of proteomics, and aim…	116	2009
Tan, Daniel S. W.; Thomas, George V.; Garrett, Michelle D.; Banerji, Udai; de Bono, Johann S.; Kaye, Stan B.; Workman, Paul	Biomarker-Driven Early Clinical Trials in Oncology A Paradigm Shift in Drug Development	CANCER JOURNAL	Early clinical trials represent a crucial bridge between preclinical drug discovery and the especially resource-intense randomized phase III trial-the definitive regulatory hurdle for drug approval. High attrition rates and rising costs, when Coupled with the extraordinary opportunities opened up by cancer genomics and the promise of personalized medicine call for new approaches in the conduct an…	112	2009
Chikkaveeraiah, Bhaskara V.; Bhirde, Ashwin; Malhotra, Ruchika; Patel, Vyomesh; Gutkind, J. Silvio; Rusling, James F.	Single-Wall Carbon Nanotube Forest Arrays for Immunoelectrochemical Measurement of Four Protein Biomarkers for Prostate Cancer	ANALYTICAL CHEMISTRY	Protein arrays that measure multiple protein cancer biomarkers in clinical samples hold great promise for reliable early cancer detection. Herein, we report a prototype 4-unit electrochemical immunoarray based on single-wall carbon nanotube forests for the simultaneous detection of multiple protein biomarkers for prostate cancer. Immunoarray procedures were designed to measure prostate specific a…	101	2009
Planque, Chris; Kulasingam, Vathany; Smith, Chris R.; Reckamp, Karen; Goodglick, Lee; Diamandis, Eleftherios P.	Identification of Five Candidate Lung Cancer Biomarkers by Proteomics Analysis of Conditioned Media of Four Lung Cancer Cell Lines	MOLECULAR & CELLULAR PROTEOMICS	Detection of lung cancer at an early stage is necessary for successful therapy and improved survival rates. We performed a bottom-up proteomics analysis using a two-dimensional LC-MS/MS strategy on the conditioned media of four lung cancer cell lines of different histological backgrounds (non-small cell lung cancer: H23 (adenocarcinoma), H520 (squamous cell carcinoma), and H460 (large cell carcin…	97	2009
Wang, Jian-Wei; Peng, Shu-You; Li, Jiang-Tao; Wang, Yong; Zhang, Zhi-Ping; Cheng, Yan; Cheng, De-Qing; Weng, Wei-Hong; Wu, Xiang-Song; Fei, Xiao-Zhou; Quan, Zhi-Wei; Li, Ji-Yu; Li, Song-Gang; Liu, Ying-Bin	Identification of metastasis-associated proteins involved in gallbladder carcinoma metastasis by proteomic analysis and functional exploration of chloride intracellular channel 1	CANCER LETTERS	Advanced gallbladder cancer has an extremely poor prognosis because of metastasis. Identification of metastasis-related biomarkers is essential to improve patient survival. In the present study, metastasis-associated proteins were identified by comparative proteomic analysis and the metastasis-related function of the candidate protein, chloride intracellular channel 1 (CLIC1), was further elucida…	94	2009
Borrebaeck, Carl A. K.; Wingren, Christer	Design of high-density antibody microarrays for disease proteomics: Key technological issues	JOURNAL OF PROTEOMICS	Antibody-based microarray is a novel proteomic technology setting a new standard for molecular profiling of non-fractionated complex proteomes. The first generation of antibody microarrays has already demonstrated its potential for generating detailed protein expression profiles, or protein atlases, of human body fluids in health and disease, paving the way for new discoveries within the field of…	90	2009
Babel, Ingrid; Barderas, Rodrigo; Diaz-Uriarte, Ramon; Luis Martinez-Torrecuadrada, Jorge; Sanchez-Carbayo, Marta; Ignacio Casal, J.	Identification of Tumor-associated Autoantigens for the Diagnosis of Colorectal Cancer in Serum Using High Density Protein Microarrays	MOLECULAR & CELLULAR PROTEOMICS	There is a mounting evidence of the existence of autoantibodies associated to cancer progression. Antibodies are the target of choice for serum screening because of their stability and suitability for sensitive immunoassays. By using commercial protein microarrays containing 8000 human proteins, we examined 20 sera from colorectal cancer (CRC) patients and healthy subjects to identify autoantibod…	82	2009
Apweiler, Rolf; Aslanidis, Charalampos; Deufel, Thomas; Gerstner, Andreas; Hansen, Jens; Hochstrasser, Dennis; Kellner, Roland; Kubicek, Markus; Lottspeich, Friedrich; Maser, Edmund; Mewes, Hans-Werner; Meyer, Helmut E.; Muellner, Stefan; Mutter, Wolfgang; Neumaier, Michael; Nollau, Peter; Nothwang, Hans G.; Ponten, Fredrik; Radbruch, Andreas; Reinert, Knut; Rothe, Gregor; Stockinger, Hannes; Tar…	Approaching clinical proteomics: current state and future fields of application in fluid proteomics	CLINICAL CHEMISTRY AND LABORATORY MEDICINE	The field of clinical proteomics offers opportunities to identify new disease biomarkers in body fluids, cells and tissues. These biomarkers can be used in clinical applications for diagnosis, stratification of patients for specific treatment, or therapy monitoring. New protein array formats and improved spectrometry technologies have brought these analyses to a level with potential for use in cl…	78	2009
Kuno, Atsushi; Kato, Yukinari; Matsuda, Atsushi; Kaneko, Mika Kato; Ito, Hiromi; Amano, Koh; Chiba, Yasunori; Narimatsu, Hisashi; Hirabayashi, Jun	Focused Differential Glycan Analysis with the Platform Antibody-assisted Lectin Profiling for Glycan-related Biomarker Verification	MOLECULAR & CELLULAR PROTEOMICS	Protein glycosylation is a critical subject attracting increasing attention in the field of proteomics as it is expected to play a key role in the investigation of histological and diagnostic biomarkers. In this context, an enormous number of glycoproteins have now been nominated as disease-related biomarkers. However, there is no appropriate strategy in the current proteome platform to qualify s…	76	2009
Byrne, Jennifer C.; Downes, Michelle R.; O'Donoghue, Niaobh; O'Keane, Conor; O'Neill, Amanda; Fan, Yue; Fitzpatrick, John M.; Dunn, Michael J.; Watson, R. William G.	2D-DIGE as a Strategy To Identify Serum Markers for the Progression of Prostate Cancer	JOURNAL OF PROTEOME RESEARCH	Prostate cancer is the most common solid organ malignancy affecting men in the United States and Western Europe. Currently, the main diagnostic tools used to look for evidence of prostate cancer include physical examination using digital rectal exam (DRE), serum concentrations of prostate specific antigen (PSA) and biopsy. However, due to the low specificity of PSA in differentiating prostate can…	74	2009
Fiedler, Georg Martin; Leichtle, Alexander Benedikt; Kase, Julia; Baumann, Sven; Ceglarek, Uta; Felix, Klaus; Conrad, Tim; Witzigmann, Helmut; Weimann, Arved; Schuette, Christof; Hauss, Johann; Buechler, Markus; Thiery, Joachim	Serum Peptidome Profiling Revealed Platelet Factor 4 as a Potential Discriminating Peptide Associated with Pancreatic Cancer	CLINICAL CANCER RESEARCH	Purpose: Mass spectrometry-based serum peptidome profiling is a promising tool to identify novel disease-associated biomarkers, but is limited by preanalytic factors and the intricacies of complex data processing. Therefore, we investigated whether standardized sample protocols and new bioinformatic tools combined with external data validation improve the validity of peptidome profiling for the d…	70	2009
Meany, Danni L.; Zhang, Zhen; Sokoll, Lori J.; Zhang, Hui; Chan, Daniel W.	Glycoproteomics for Prostate Cancer Detection: Changes in Serum PSA Glycosylation Patterns	JOURNAL OF PROTEOME RESEARCH	Currently, serum prostate-specific antigen (PSA) is used for the early detection of prostate cancer despite its low specificity in the range of 4-10 ng/mL. Because aberrant glycosylation is a fundamental characteristic of tumor genesis, the objective of this study was to investigate whether changes in PSA glycosylation may be used to improve the cancer specificity of PSA. We developed five lectin…	70	2009
Lawlor, Kevin; Nazarlan, Arpi; Lacomis, Lynne; Tempst, Paul; Villanueva, Josep	Pathway-Based Biomarker Search by High-Throughput Proteomics Profiling of Secretomes	JOURNAL OF PROTEOME RESEARCH	An efficient means for the identification of prognostic and predictive biomarkers is essential in today's cancer management. A new approach toward biomarker discovery has therefore been proposed, where pathways instead of individual proteins would be monitored and targeted. Recently, the 'secretome', a biological fluid that may be enriched with secreted and/or shed proteins from adjacent disease-…	66	2009
Zhao, Liangli; Lee, Brian Y.; Brown, David A.; Molloy, Mark P.; Marx, Gavin M.; Pavlakis, Nick; Boyer, Michael J.; Stockler, Martin R.; Kaplan, Warren; Breit, Samuel N.; Sutherland, Robert L.; Henshall, Susan M.; Horvath, Lisa G.	Identification of Candidate Biomarkers of Therapeutic Response to Docetaxel by Proteomic Profiling	CANCER RESEARCH	Docetaxel chemotherapy improves symptoms and survival in men with metastatic hormone-refractory prostate cancer (HRPC). However, similar to 50% of patients do not respond to Docetaxel and are exposed to significant toxicity without direct benefit. This study aimed to identify novel therapeutic targets and predictive biomarkers of Docetaxel resistance in HRPC. We used iTRAQ-mass spectrometry analy…	65	2009
Menon, Rajasree; Zhang, Qing; Zhang, Yan; Fermin, Damian; Bardeesy, Nabeel; DePinho, Ronald A.; Lu, Chunxia; Hanash, Samir M.; Omenn, Gilbert S.; States, David J.	Identification of Novel Alternative Splice Isoforms of Circulating Proteins in a Mouse Model of Human Pancreatic Cancer	CANCER RESEARCH	To assess the potential of tumor-associated, alternatively spliced gene products as a source of biomarkers in biological fluids, we have analyzed a large data set of mass spectra derived from the plasma proteome of a mouse model of human pancreatic ductal adenocarcinoma. MS/MS spectra were interrogated for novel splice isoforms using a non-redundant database containing an exhaustive three-frame t…	62	2009
Whelan, Stephen A.; Lu, Ming; He, Jianbo; Yan, Weihong; Saxton, Romaine E.; Faull, Kym F.; Whitelegge, Julian P.; Chang, Helena R.	Mass Spectrometry (LC-MS/MS) Site-Mapping of N-Glycosylated Membrane Proteins for Breast Cancer Biomarkers	JOURNAL OF PROTEOME RESEARCH	Cancer cell membrane proteins are released into the plasma/serum by exterior protein cleavage, membrane sloughing, cellular secretion or cell lysis, and represent promising candidates for interrogation. Because many known disease biomarkers are both glycoproteins and membrane bound, we chose the hydrazide method to specifically target, enrich, and identify glycosylated proteins from breast cancer…	61	2009
Callesen, Anne K.; Madsen, Jonna S.; Vach, Werner; Kruse, Torben A.; Mogensen, Ole; Jensen, Ole N.	Serum protein profiling by solid phase extraction and mass spectrometry: A future diagnostics tool?	PROTEOMICS	Serum protein profiling by MS is a promising method for early detection of disease. Important characteristics for serum protein profiling are preanalytical factors, analytical reproducibility and high throughput. Problems related to preanalytical factors can be overcome by using standardized and rigorous sample collection and sample handling protocols. The sensitivity of the MS analysis relies on…	60	2009
Jansen, Flip H.; Krijgsveld, Jeroen; van Rijswijk, Angelique; van den Bemd, Gert-Jan; van den Berg, Mirella S.; van Weerden, Wytske M.; Willemsen, Rob; Dekker, Lennard J.; Luider, Theo M.; Jenster, Guido	Exosomal Secretion of Cytoplasmic Prostate Cancer Xenograft-derived Proteins	MOLECULAR & CELLULAR PROTEOMICS	Novel markers for prostate cancer (PCa) are needed because current established markers such as prostate-specific antigen lack diagnostic specificity and prognostic value. Proteomics analysis of serum from mice grafted with human PCa xenografts resulted in the identification of 44 tumor-derived proteins. Besides secreted proteins we identified several cytoplasmic proteins, among which were most su…	59	2009
Siu, K. W. Michael; DeSouza, Leroi V.; Scorilas, Andreas; Romaschin, Alexander D.; Honey, R. John; Stewart, Robert; Pace, Kenneth; Youssef, Youssef; Chow, Tsz-Fung F.; Yousef, George M.	Differential Protein Expressions in Renal Cell Carcinoma: New Biomarker Discovery by Mass Spectrometry	JOURNAL OF PROTEOME RESEARCH	Renal cell carcinoma (RCC) is the most common neoplasm in the adult kidney. Unfortunately, there are currently no biomarkers for the diagnosis of RCC. In addition to early detection, biomarkers have a potential use for prognosis, for monitoring recurrence after treatment, and as predictive markers for treatment efficiency. In this study, we identified proteins that are dysregulated in RCC, utiliz…	53	2009
Li, Na; Ebright, Jessica N.; Stovall, Gwendolyn M.; Chen, Xi; Nguyen, Hong Hanh; Singh, Amrita; Syrett, Angel; Ellington, Andrew D.	Technical and Biological Issues Relevant to Cell Typing with Aptamers	JOURNAL OF PROTEOME RESEARCH	A number of aptamers have been selected against cell surface biomarkers or against eukaryotic tissue culture cells themselves. To determine the general utility of aptamers for assessing the cell surface proteome, we developed a standardized flow cytometry assay and carried out a comprehensive study with 7 different aptamers and 14 different cell lines. By examining how aptamers performed with a v…	51	2009
Schwamborn, Kristina; Krieg, Rene C.; Grosse, Joachim; Reulen, Nadine; Weiskirchen, Ralf; Knuechel, Ruth; Jakse, Gerhard; Henkel, Corinna	Serum Proteomic Profiling in Patients with Bladder Cancer	EUROPEAN UROLOGY	Background: Despite continuing research for accurate bladder cancer biomarkers, the analytes suffer from lack of sensitivity and specificity.Objective: To search for discriminating protein patterns in serum, we used magnetic bead-based separation followed by matrix-assisted laser desorption ionization (MALDI) time-of-flight (TOF) mass spectrometry (MS) to identify patients with bladder cancer.Des…	48	2009
Rajan, Prabhakar; Elliott, David J.; Robson, Craig N.; Leung, Hing Y.	Alternative splicing and biological heterogeneity in prostate cancer	NATURE REVIEWS UROLOGY	the biological diversity of prostate cancer confounds standardization of therapy. Advances in molecular profiling suggest that differences in the genetic composition of tumors significantly contribute to the complexity of the disease. Alternative pre-mrNA splicing is a key genetic process underlying biological diversity. During alternative splicing, coding and noncoding regions of a single gene a…	47	2009
Drake, Richard R.; White, Krista Y.; Fuller, Thomas W.; Igwe, Elena; Clements, Mary Ann; Nyalwidhe, Julius O.; Given, Robert W.; Lance, Raymond S.; Semmes, O. John	Clinical collection and protein properties of expressed prostatic secretions as a source for biomarkers of prostatic disease	JOURNAL OF PROTEOMICS	The prostate gland secretes many proteins in a prostatic fluid that combines with seminal vesicle derived fluids to promote sperm activation and function. Proximal fluids of the prostate that can be collected clinically are seminal plasma and expressed-prostatic secretion (EPS) fluids. EPS represents the fluid being secreted by the prostate following a digital rectal prostate massage, which in tu…	46	2009
Sun, Ming-Zhong; Liu, Shuqing; Tang, Jianwu; Wang, Zhiqiang; Gong, Xiaolin; Sun, Chengrong; Greenaway, Frederic	Proteomics analysis of two mice hepatocarcinoma ascites syngeneic cell lines with high and low lymph node metastasis rates provide potential protein markers for tumor malignancy attributes to lymphatic metastasis	PROTEOMICS	Lymph node metastasis (LNM) is recognized as an important factor involved in the tumor malignancy progression. Our previous study has indicated that the hepatocarcinoma cell line with 75% of LNM (Hca-F)-cell-induced neoplasia and the hepatocarcinoma cell line with 25% of LNM-induced neoplasia are accompanied with high (75%) and low (25%) incidences of LNM. In the current study, 62 and 54 protein …	43	2009
Heiser, Laura M.; Jwang, Nicholas; Talcott, Carolyn L.; Laderoute, Keith R.; Knapp, Merrill; Guan, Yinghui; Hu, Zhi; Ziyad, Safiyyah; Weber, Barbara L.; Laquerre, Sylvie; Jackson, Jeffrey R.; Wooster, Richard F.; Kuo, Wen Lin; Gray, Joe W.; Spellman, Paul T.	Integrated analysis of breast cancer cell lines reveals unique signaling pathways	GENOME BIOLOGY	Background: Cancer is a heterogeneous disease resulting from the accumulation of genetic defects that negatively impact control of cell division, motility, adhesion and apoptosis. Deregulation in signaling along the EgfR-MAPK pathway is common in breast cancer, though the manner in which deregulation occurs varies between both individuals and cancer subtypes.Results: We were interested in identif…	41	2009
Farina, Annarita; Dumonceau, Jean-Marc; Frossard, Jean-Louis; Hadengue, Antoine; Hochstrasser, Dents F.; Lescuyer, Pierre	Proteomic Analysis of Human Bile from Malignant Biliary Stenosis Induced by Pancreatic Cancer	JOURNAL OF PROTEOME RESEARCH	Stenosis of the common bile duct may be either due to benign (chronic pancreatitis) or malignant (cholangiocarcinoma, pancreatic adenocarcinoma) conditions. The benign nature of the stricture should be first confirmed in order to ensure appropriate therapy. Therefore, the identification of markers allowing discrimination between malignant and benign biliary stenosis would be very valuable in clin…	40	2009
Hongsachart, Piyorot; Huang-Liu, Rosa; Sinchaikul, Supachok; Pan, Fu-Ming; Phutrakul, Suree; Chuang, Yu-Min; Yu, Chong-Jen; Chen, Shui-Tein	Glycoproteomic analysis of WGA-bound glycoprotein biomarkers in sera from patients with lung adenocarcinoma	ELECTROPHORESIS	Differential protein expression profiles in the serum samples from patients with lung adenocarcinoma may be associated with glycosylation during cancer development. In this study, we used various glycoproteomic approaches to investigate the different glycoproteomic profiles of human normal and lung adenocarcinoma serum samples and to investigate putative altered glycoprotein biomarkers. In our pr…	40	2009
Albrethsen, Jakob; Knol, Jaco C.; Jimenez, Connie R.	Unravelling the nuclear matrix proteome	JOURNAL OF PROTEOMICS	The nuclear matrix (NM) model posits the presence of a protein/RNA scaffold that spans the mammalian nucleus. The NM proteins are involved in basic nuclear function and are a promising source of protein biomarkers for cancer. Importantly, the NM proteome is operationally defined as the proteins from cells and tissue that are extracted following a specific biochemical protocol; in brief, the solub…	40	2009
Brown, Robert E.	Morphogenomics and Morphoproteomics A Role for Anatomic Pathology in Personalized Medicine	ARCHIVES OF PATHOLOGY & LABORATORY MEDICINE	Not available	39	2009
Kuruma, Hidetoshi; Kamata, Yuko; Takahashi, Hiroyuki; Igarashi, Koji; Kimura, Takahiro; Miki, Kenta; Miki, Jun; Sasaki, Hiroshi; Hayashi, Norihiro; Egawa, Shin	Staphylococcal Nuclease Domain-Containing Protein 1 as a Potential Tissue Marker for Prostate Cancer	AMERICAN JOURNAL OF PATHOLOGY	Using high molecular-weight proteomic analysis, we previously showed that Staphylococcal nuclease domain-containing protein 1 (SND1) is highly expressed in recurrent androgen-insensitive prostate cancer tissues. SND1 is a component of the RNA-induced splicing complex that mediates RNA interference, leading to degradation of specific mRNAs. The objective of this study was to further characterize S…	38	2009
Schaub, Nicholas P.; Jones, Kimberly J.; Nyalwidhe, Julius O.; Cazares, Lisa H.; Karbassi, Izabela D.; Semmes, O. John; Feliberti, Eric C.; Perry, Roger R.; Drake, Richard R.	Serum Proteomic Biomarker Discovery Reflective of Stage and Obesity in Breast Cancer Patients	JOURNAL OF THE AMERICAN COLLEGE OF SURGEONS	BACKGROUND: Currently no standardized blood test exists for breast cancer screening or staging purposes. The goals of this Study were to use proteomic mass spectrometry approaches for profiling, fractionation, and identification of serum proteins from breast cancer patients for discovery of new biomarkers of stage and nodal status.STUDY DESIGN: Samples from 150 patients were collected preoperativ…	38	2009
Barboro, P.; Repaci, E.; Rubagotti, A.; Salvi, S.; Boccardo, S.; Spina, B.; Truini, M.; Introini, C.; Puppo, P.; Ferrari, N.; Carmignani, G.; Boccardo, F.; Balbi, C.	Heterogeneous nuclear ribonucleoprotein K: altered pattern of expression associated with diagnosis and prognosis of prostate cancer	BRITISH JOURNAL OF CANCER	Using proteomic analysis of the nuclear matrix (NM), we found that heterogeneous nuclear ribonucleoprotein K (hnRNP K), a member of the hnRNP family with pleiotropic functions, was differentially expressed in prostate cancer (PCa) tissues. This study aimed to characterise the expression of hnRNP K and its subcellular localisation in PCa, utilising immunohistochemical and quantitative western blot…	37	2009
Ma, Yanlei; Peng, Jiayuan; Huang, Long; Liu, Weijie; Zhang, Peng; Qin, Huanlong	Searching for serum tumor markers for colorectal cancer using a 2-D DIGE approach	ELECTROPHORESIS	Identification of specific protein markers for colorectal cancer (CRC) could provide a basis for its early diagnosis and detection, as well as clues to the molecular mechanisms governing cancer progression. In the present study, 2-D DIGE coupled with MS was used to screen for biomarker candidates in the serum proteome of ten human CRC samples and ten healthy control samples. After pooling identic…	36	2009
Shi, Linan; Zhang, Jun; Wu, Peng; Feng, Kai; Li, Jing; Xie, Zhensheng; Xue, Peng; Cai, Tanxi; Cui, Ziyou; Chen, Xiulan; Hou, Junjie; Zhang, Jianzhong; Yang, Fuquan	Discovery and identification of potential biomarkers of pediatric Acute Lymphoblastic Leukemia	PROTEOME SCIENCE	Background: Acute lymphoblastic leukemia (ALL) is a common form of cancer in children. Currently, bone marrow biopsy is used for diagnosis. Noninvasive biomarkers for the early diagnosis of pediatric ALL are urgently needed. The aim of this study was to discover potential protein biomarkers for pediatric ALL.Methods: Ninety-four pediatric ALL patients and 84 controls were randomly divided into a …	36	2009
Zhu, Xueqiong; Lv, Jieqiang; Yu, Lirong; Zhu, Xuejie; Wu, Jieli; Zou, Shuangwei; Jiang, Shanshan	Proteomic identification of differentially-expressed proteins in squamous cervical cancer	GYNECOLOGIC ONCOLOGY	Objective. To identify candidate biomarkers for squamous cervical cancer as well as reveal the molecular mechanism underlying this disease by a proteomic approach.Methods. Proteins from 10 pairs of human squamous cervical cancer and matching adjacent normal cervical tissues were separated by two-dimensional gel electrophoresis and the differentially expressed proteins were identified by matrix-as…	36	2009
Dimov, Irena; Velickovic, Ljubinka Jankovic; Stefanovic, Vladisav	Urinary Exosomes	THESCIENTIFICWORLDJOURNAL	Exosomes are nanovesicles of endocytic origin that are secreted into the extracellular space or body fluids when a multivesicular body (MVB) fuses with the cell membrane. Interest in exosomes intensified after their description in antigen-presenting cells and the observation that they can significantly moderate immune responses in vivo. In the past few years, several groups have reported on the s…	34	2009
De Petris, Luigi; Orre, Lukas M.; Kanter, Lena; Pernemalm, Maria; Koyi, Hirsh; Lewensohn, Rolf; Lehtio, Janne	Tumor expression of S100A6 correlates with survival of patients with stage I non-small-cell lung cancer	LUNG CANCER	Background: In a previously published in vitro study based on top-down proteomics we found that the calcium-binding proteins S100A6 and S100A4 were affected by exposure to ionizing radiation in a p53-dependent fashion. Both proteins showed post-translational modification changes, and S100A6 also showed increased expression and translocation in response to irradiation. Aim of the present study was…	34	2009
Wei, Xin; Li, Lingjun	Comparative glycoproteomics: approaches and applications.	Briefings in functional genomics & proteomics	Glycosylation plays fundamental roles in controlling various biological processes. Therefore, glycosylation analysis has become an important target for proteomic research and has great potential for clinical applications. With the continuous development and refinement of glycoprotein isolation methods, increasing attention has been directed to the quantitative and comparative aspects. This review…	33	2009
Grubb, Robert L., III; Deng, Jianghong; Pinto, Peter A.; Mohler, James L.; Chinnaiyan, Arul; Rubin, Mark; Linehan, W. Marston; Liotta, Lance A.; Petricoin, Emanuel F., III; Wulfkuhle, Julia D.	Pathway Biomarker Profiling of Localized and Metastatic Human Prostate Cancer Reveal Metastatic and Prognostic Signatures	JOURNAL OF PROTEOME RESEARCH	Reverse phase protein microarray technology was used to study key signaling pathways thought to be involved in the progression of benign epithelium to the lethal phenotype of prostate cancer. Specimens of androgen-stimulated localized prostate cancer (N = 21) and androgen-deprivation therapy-recurrent local (N = 4) or metastatic (N = 11) prostate cancer were laser capture microdissected prior to …	32	2009
Fan, Yuxia; Shi, Linan; Liu, Qiuliang; Dong, Rui; Zhang, Qian; Yang, Shaobo; Fan, Yingzhong; Yang, Heying; Wu, Peng; Yu, Jiekai; Zheng, Shu; Yang, Fuquan; Wang, Jiaxiang	Discovery and identification of potential biomarkers of papillary thyroid carcinoma	MOLECULAR CANCER	Background: Thyroid carcinoma is the most common endocrine malignancy and a common cancer among the malignancies of head and neck. Noninvasive and convenient biomarkers for diagnosis of papillary thyroid carcinoma (PTC) as early as possible remain an urgent need. The aim of this study was to discover and identify potential protein biomarkers for PTC specifically.Methods: Two hundred and twenty fo…	31	2009
Gourin, Christine G.; Zhi, Wenbo; Adam, Bao-Ling	Proteomic Identification of Serum Biomarkers for Head and Neck Cancer Surveillance	LARYNGOSCOPE	Objectives/Hypothesis: Serum protein profiling by SELDI-TOF-MS distinguishes pretreatment and post-treatment samples from patients with head and neck squamous cell cancer (HNSCC) by disease status (disease-free or recurrence) with a high degree of sensitivity and specificity. We sought to identify biomarkers for recurrence with potential utility for surveillance and incorporated 2-D DIGE and MALD…	31	2009
Neryl, Arthur A.; Wrenger, Carsten; Ulrich, Henning	Recognition of biomarkers and cell-specific molecular signatures: Aptamers as capture agents	JOURNAL OF SEPARATION SCIENCE	RNA and DNA aptamers developed by systematic evolution of ligands by exponential enrichment (SELFA) have turned into important tools in diagnostics, research, and therapeutics. Unlike antibodies, high-affinity and specific aptamers identified through an in vitro selection process can be chemically modified to gain nuclease resistances in biological fluids and to extend their bioavailability in an…	30	2009
Christensen, Eva; Pintilie, Melania; Evan, Kenneth R.; Lenarduzzi, Michelle; Menard, Cynthia; Catton, Charles N.; Diamandis, Eleftherios P.; Bristow, Robert G.	Longitudinal Cytokine Expression during IMRT for Prostate Cancer and Acute Treatment Toxicity	CLINICAL CANCER RESEARCH	Purpose: Proteomic profiling of patients undergoing intensity-modulated radiotherapy (IMRT) for prostate cancer can identify unique biomarkers that reflect acute toxicity in normal tissues. Our objectives were to measure inflammatory cytokine proteins during IMRT and assess the variability of individual proteomic signatures.Experimental Design: Forty-two patients with intermediate-risk prostate c…	30	2009
Decaestecker, Christine; Lopez, Xavier Moles; D'Haene, Nicky; Roland, Isabelle; Guendouz, Saad; Duponchelle, Christophe; Berton, Alix; Debeir, Olivier; Salmon, Isabelle	Requirements for the valid quantification of immunostains on tissue microarray materials using image analysis	PROTEOMICS	Antibody-based proteomics applied to tissue microarray (TMA) technology provides a very efficient means of visualizing and locating antigen expression in large collections of normal and pathological tissue samples. To characterize antigen expression on TMAs, the use of image analysis methods avoids the effects of human subjectivity evidenced in manual microscopical analysis. Thus, these methods h…	30	2009
Guo, Jinghui; Wang, Wenjing; Liao, Ping; Lou, Wenhui; Ji, Yuan; Zhang, Chunyan; Wu, Jiong; Zhang, Shuncai	Identification of serum biomarkers for pancreatic adenocarcinoma by proteomic analysis	CANCER SCIENCE	Diagnosis of pancreatic adenocarcinoma (PaCa) at an early stage is important for successful treatment and improving the prognosis of patients. Serum samples were applied to strong anionic exchange chromatography (SAX) protein chips for protein profiling by surface enhanced laser desorption/ionization time-of-flight mass spectrometry (SELDI-TOF-MS) to distinguish PaCa from noncancer. The Wilcoxon …	29	2009
Rehder, Douglas S.; Nelson, Randall W.; Borges, Chad R.	Glycosylation status of vitamin D binding protein in cancer patients	PROTEIN SCIENCE	On the basis of the results of activity studies, previous reports have suggested that vitamin D binding protein (DBP) is significantly or even completely deglycosylated in cancer patients, eliminating the molecular precursor of the immunologically important Gc macrophage activating factor (GcMAF), a glycosidase-derived product of DBP. The purpose of this investigation was to directly determine th…	28	2009
Wang, Anxun; Liu, Xiqiang; Sheng, Shihu; Ye, Hui; Peng, Tingsheng; Shi, Fei; Crowe, David L.; Zhou, Xiaofeng	Dysregulation of heat shock protein 27 expression in oral tongue squamous cell carcinoma	BMC CANCER	Background: Recent proteomic studies identified Hsp27 as a highly over-expressed protein in oral squamous cell carcinoma (OSCC). Clinical studies that attempted to evaluate the prognostic values of Hsp27 yielded inconsistent results, which may be due to inclusion of OSCC cases from multiple anatomic sites. In this study, to determine the utility of Hsp27 for prognosis, we focused on oral tongue S…	28	2009
Rosenzweig, C. Nicole; Zhang, Zhen; Sun, Xiaer; Sokoll, Lori J.; Osborne, Katherine; Partin, Alan W.; Chan, Daniel W.	Predicting Prostate Cancer Biochemical Recurrence Using a Panel of Serum Proteomic Biomarkers	JOURNAL OF UROLOGY	Purpose: The pathological state of the prostate may be reflected by serum proteome in a man. We hypothesized that biomarkers are present in preoperative serum, which may be used to predict the probability of biochemical recurrence following radical prostatectomy.Materials and Methods: Mass spectrometry analysis was used to compare 52 men who experienced biochemical recurrence with 52 who remained…	27	2009
Perez-Montoto, Lazaro G.; Prado-Prado, Francisco; Ubeira, Florencio M.; Gonzalez-Diaz, Humberto	Study of Parasitic Infections, Cancer, and other Diseases with Mass-Spectrometry and Quantitative Proteome-Disease Relationships	CURRENT PROTEOMICS	We can understand Mass-Spectra Quantitative Proteome-Disease Relationships (MS-QPDRs) as models useful to detect Disease Biomarkers or to predict Drug Toxicity effects based on Mass-Spectra outcomes from samples of human body tissues, parasites, or other organisms. MS-QPDR development and practical use is an emerging area combining Proteomics and Bioinformatics; which involves computational, mole…	25	2009
Desmetz, Caroline; Maudelonde, Thierry; Mange, Alain; Solassol, Jerome	Identifying autoantibody signatures in cancer: a promising challenge	EXPERT REVIEW OF PROTEOMICS	Biomarkers that show high sensitivity and specificity are needed for the early diagnosis and prognosis of cancer. An immune response to cancer is elicited in humans, as demonstrated, in part, by the identification of autoantibodies against a number of tumor-associated antigen (TAAs) in sera from patients with different types of cancer. Identification of TAAs and their cognate autoantibodies is a …	24	2009
Desmetz, C.; Cortijo, C.; Mange, A.; Solassol, J.	Humoral response to cancer as a tool for biomarker discovery	JOURNAL OF PROTEOMICS	There is an important need to find relevant biomarkers that show high sensitivity and specificity for early diagnosis and prognosis of cancer. An immune response to cancer is elicited in humans, as demonstrated in part by the identification of autoantibodies against a number of tumor-associated antigens in sera from patients with different types of cancer. Identification of tumor-associated antig…	24	2009
Fang, Xueping; Balgley, Brian M.; Lee, Cheng S.	Recent advances in capillary electrophoresis-based proteomic techniques for biomarker discovery	ELECTROPHORESIS	A compelling need exists for the development of technologies that facilitate and accelerate the discovery of novel protein biomarkers with therapeutic and diagnostic potential. The inherent disadvantage of biomarker dilution in complex biological fluids such as serum/plasma, urine, and saliva necessitates highly sensitive analytical approaches, often exceeding the dynamic range of currently avail…	24	2009
Bakun, Magda; Karczmarski, Jakub; Poznanski, Jaroslaw; Rubel, Tymon; Rozga, Malgorzata; Malinowska, Agata; Sands, Dorota; Hennig, Ewa; Oledzki, Janusz; Ostrowski, Jerzy; Dadlez, Michal	An integrated LC-ESI-MS platform for quantitation of serum peptide ladders. Application for colon carcinoma study	PROTEOMICS CLINICAL APPLICATIONS	Mounting evidence indicates that MS analysis of the human blood peptidome allows to distinguish between cancer and non-cancer samples, giving promise for a new MS-based diagnostic tool. However, several aspects of already published work have been criticized and demand for more methodical approach has been formulated. Motivated by this we undertook a systematic study of the plasma and serum peptid…	24	2009
Findeisen, Peter; Neumaier, Michael	Mass spectrometry based proteomics profiling as diagnostic tool in oncology: current status and future perspective	CLINICAL CHEMISTRY AND LABORATORY MEDICINE	Proteomics analysis has been heralded as a novel tool for identifying new and specific biomarkers that may improve diagnosis and monitoring of various disease states. Recent years have brought a number of proteomics profiling technologies. Although proteomics profiling has resulted in the detection of disease-associated differences and modification of proteins, current proteomics technologies dis…	24	2009
Ratcliffe, L.; Mian, S.; Slater, K.; King, H.; Napolitano, M.; Aucoin, D.; Mobasheri, A.	Proteomic identification and profiling of canine lymphoma patients	VETERINARY AND COMPARATIVE ONCOLOGY	This study employed proteomic and bioinformatic approaches to identify serum biomarkers in canine lymphoma patients. Chilled serum samples derived from non-lymphoma (n = 92) and lymphoma (n = 87) patients were shipped from first opinion veterinary practices, subjected to ion exchange chromatography and analysed by surface-enhanced laser desorption ionization mass spectrometry. Nineteen serum prot…	24	2009
Nzoughet, Judith K.; Hamilton, John T. G.; Botting, Catherine H.; Douglas, Alastair; Devine, Lynda; Nelson, John; Elliott, Christopher T.	Proteomics Identification of Azaspiracid Toxin Biomarkers in Blue Mussels, Mytilus edulis	MOLECULAR & CELLULAR PROTEOMICS	Azaspiracids are a class of recently discovered algae-derived shellfish toxins. Their distribution globally is on the increase with mussels being most widely implicated in azaspiracid-related food poisoning events. Evidence that these toxins were bound to proteins in contaminated mussels has been shown recently. In the present study characterization of these proteins in blue mussels, Mytilus edul…	23	2009
Villicana, Patrick; Whiting, Bryant; Goodison, Steve; Rosser, Charles J.	Urine-based assays for the detection of bladder cancer	BIOMARKERS IN MEDICINE	Bladder cancer is one of the most prevalent cancers worldwide. Furthermore, nonmuscle invasive bladder cancer has a 70% rate of recurrence, making it a considerable strain to the healthcare system. Patients with bladder cancer require repeat cystoscopic examinations of the bladder to monitor for tumor recurrence. The reason these patients have to undergo these costly, painful, invasive procedures…	23	2009
Qiu, Feng; Liu, Hong-ying; Zhang, Xue-ji; Tian, Ya-ping	Optimization of magnetic beads for MALDI-TOF MS analysis	FRONTIERS IN BIOSCIENCE	MALDI-TOF MS is being widely applied to analyze serum samples for the diagnosis of human diseases and for the identification of potential biomarkers. However, different types of magnetic beads afford different purification capability for low abundance proteins and peptides in body fluids. The aim of our study was to establish a proteome fractionation technique for choosing magnetic beads for prot…	20	2009
Richens, Joanna L.; Lunt, Elizabeth A. M.; Sanger, Daniel; McKenzie, Graeme; O'Shea, Paul	Avoiding Nonspecific Interactions in Studies of the Plasma Proteome: Practical Solutions to Prevention of Nonspecific Interactions for Label-Free Detection of Low-Abundance Plasma Proteins	JOURNAL OF PROTEOME RESEARCH	The molecular constitution of blood can be highly representative of the physiological state of an individual and offers an ideal target for studies of biomarkers. High-abundance plasma proteins, particularly albumin, dominate the plasma proteome, but it is the low-abundance proteins (such as cytokines) that are commonly associated with many pathophysiological states. Several detection strategies,…	20	2009
Hellman, K.; Alaiya, A. A.; Becker, S.; Lomnytska, M.; Schedvins, K.; Steinberg, W.; Hellstrom, A-C; Andersson, S.; Hellman, U.; Auer, G.	Differential tissue-specific protein markers of vaginal carcinoma	BRITISH JOURNAL OF CANCER	The objective was to identify proteins differentially expressed in vaginal cancer to elucidate relevant cancer-related proteins. A total of 16 fresh-frozen tissue biopsies, consisting of 5 biopsies from normal vaginal epithelium, 6 from primary vaginal carcinomas and 5 from primary cervical carcinomas, were analysed using two-dimensional gel electrophoresis (2-DE) and MALDI-TOF mass spectrometry.…	20	2009
Yang, Yang; Zhao, Song; Fan, Yuxia; Zhao, Feng; Liu, Quan; Hu, Wei; Liu, Donglei; Fan, Kai; Wang, Jiaxiang; Wang, Jianjun	Detection and Identification of Potential Biomarkers of Non-small Cell Lung Cancer	TECHNOLOGY IN CANCER RESEARCH & TREATMENT	The aim of this study was to discover and identify potential protein biomarkers specific for non-small cell lung cancer (NSCLC). Two hundred and thirty five (235) Serum samples with 112 NSCLC and 123 controls were randomly divided into a training set and a blind testing set. Serum proteomic profiles were analyzed using surface-enhanced laser desorption/ionization time-of-flight mass spectroscopy …	19	2009
Zhong, Lai-ping; Wei, Kui-jie; Yang, Xiao; Zhang, Lei; Zhou, Xiao-jian; Pan, Hong-ya; Li, Jiang; Chen, Wan-tao; Zhang, Zhi-yuan	Increased expression of Annexin A2 in oral squamous cell carcinoma	ARCHIVES OF ORAL BIOLOGY	Previously, in vitro cellular carcinogenesis model of oral squamous cell carcinoma (OSCC) was established with a line of human immortalized oral epithelia cells (HIOECs), a line of cancerous HB96 cells, and another kind of cells (HB56 cells) at the early stage of carcinogenesis. In this study, comparative proteomic analysis identified a panel of differentially expressed proteins among these cells…	19	2009
Caiazzo, Robert J., Jr.; Maher, Andrew J.; Drummond, Michael P.; Lander, Corey I.; Tassinari, Oliver W.; Nelson, Bryce P.; Liu, Brian C. -S.	Protein microarrays as an application for disease biomarkers	PROTEOMICS CLINICAL APPLICATIONS	Protein microarrays are an increasingly powerful technology in the hunt for new and novel diagnostic and prognostic biomarkers. Lending credit to the highly established DNA microarray, protein microarrays are versatile tools that utilize a variety of formats to facilitate the discovery of new biomarkers and our understanding of disease pathways. The aims of this review are: to detail a variety of…	19	2009
Fang, Xueping; Balgley, Brian M.; Wang, Weijie; Park, Deric M.; Lee, Cheng S.	Comparison of multidimensional shotgun technologies targeting tissue proteomics	ELECTROPHORESIS	A compelling need exists for the development of technologies that facilitate and accelerate the discovery of novel protein biomarkers with therapeutic and diagnostic potential. Comparisons among shotgun proteome technologies, including capillary isotachophoresis (CITP)-based multidimensional separations and multidimensional LC system, are therefore performed in this study regarding their abilitie…	19	2009
Findeisen, Peter; Neumaier, Michael	Mass spectrometry-based clinical proteomics profiling: current status and future directions	EXPERT REVIEW OF PROTEOMICS	Not available	19	2009
Metzger, Jochen; Luppa, Peter B.; Good, David M.; Mischak, Harald	Adapting mass spectrometry-based platforms for clinical proteomics applications: The capillary electrophoresis coupled mass spectrometry paradigm	CRITICAL REVIEWS IN CLINICAL LABORATORY SCIENCES	Single biomarker detection is common in clinical laboratories due to the currently available method spectrum. For various diseases, however, no specific single biomarker could be identified. A strategy to overcome this diagnostic void is to shift from single analyte detection to multiplexed biomarker profiling. Mass spectrometric methods were employed for biomarker discovery in body fluids. The e…	19	2009
Schubert, Walter; Gleseler, Anne; Krusche, Andreas; Hillert, Reyk	Toponome Mapping in Prostate Cancer: Detection of 2000 Cell Surface Protein Clusters in a Single Tissue Section and Cell Type Specific Annotation by Using a Three Symbol Code	JOURNAL OF PROTEOME RESEARCH	The toponome imaging technology MELC/TIS was applied to analyze prostate cancer tissue. By cyclical imaging procedures, we detected 2100 cell surface protein clusters in a single tissue section. This study provides the whole data set, a new kind of high dimensional data space, solely based on the structure-bound architecture of an in situ protein network, a putative fraction of the tissue code of…	18	2009
Mischak, Harald; Massy, Ziad A.; Jankowski, Joachim	Proteomics in Uremia and Renal Disease	SEMINARS IN DIALYSIS	Proteomics has emerged as a powerful technology to decipher biological processes. One of the main goals of proteomics is the identification of biomarkers for diseases from tissues and body fluids. However, the complexity and wide dynamic range of protein expression presents an enormous challenge. This review gives an overview of the different technologies used, their potentials and limitations, f…	17	2009
Shi, Hong Jun; Stubbs, Richard; Hood, Kylie	Characterization of de novo synthesized proteins released from human colorectal tumour explants	ELECTROPHORESIS	Tumours release many proteins into their microenvironment. These proteins may enter the blood stream and have value as cancer biomarkers. We examined the range of proteins released by colorectal cancer (CRC) liver metastasis (LM) specimens and normal colon mucosa during 16 h culture as explants in the presence of [(35)S]-methionine. Proteins released into the conditioned media were isolated and s…	17	2009
Hatcher, David; Daniels, Garrett; Osman, Iman; Lee, Peng	Molecular mechanisms involving prostate cancer racial disparity	AMERICAN JOURNAL OF TRANSLATIONAL RESEARCH	African American (AA) men with prostate cancer (PCa) have worse disease, with a higher incidence, younger age and more advanced disease at diagnosis, and a worse prognosis, compared to Caucasian (CA) men. In addition to socioeconomic factors and lifestyle differences, molecular alterations contribute to this discrepancy. In this review, we summarize molecular genetics research results interrelate…	17	2009
Jing, Jianhong; Qiao, Yuhuan; Suginami, Hiroshi; Taniguchi, Fumiaki; Shi, Huirong; Wang, Xiuli	Two novel serum biomarkers for endometriosis screened by surface-enhanced laser desorption/ionization time-of-flight mass spectrometry and their change after laparoscopic removal of endometriosis	FERTILITY AND STERILITY	Objective: To explore novel endometriosis serum biomarkers by surface-enhanced laser desorption/ionization time-of-flight mass spectrometry (SELDI-TOF-MS).Design: First, we aimed to discover the potential biomarkers of endometriosis by SELDI-TOF-MS. Second, blinded test was performed to characterize the effectiveness of the model by examining the sensitivity and specificity. Third, 29 postoperati…	16	2009
Qiu, Fu-Ming; Yu, Jie-Kai; Chen, Yi-Ding; Jin, Qi-Feng; Sui, Mei-Hua; Huang, Jian	Mining novel biomarkers for prognosis of gastric cancer with serum proteomics	JOURNAL OF EXPERIMENTAL & CLINICAL CANCER RESEARCH	Background: Although gastric caner (GC) remains the second cause of cancer-related death, useful biomarkers for prognosis are still unavailable. We present here the attempt of mining novel biomarkers for GC prognosis by using serum proteomics.Methods: Sera from 43 GC patients and 41 controls with gastritis as Group 1 and 11 GC patients as Group 2 was successively detected by Surface Enhanced Lase…	16	2009
Zhu Qingyi; Yuan Lin; Wang Junhong; Su Jian; Huang Weizhou; Ma Long; Sun Zeyu; Gu Xiaojian	Unfavorable Prognostic Value of Human PEDF Decreased in High-Grade Prostatic Intraepithelial Neoplasia: A Differential Proteomics Approach	CANCER INVESTIGATION	Background: High-grade prostatic intraepithelial neoplasia (HGPIN) is the most likely precursor of prostate cancer, but the frequency and timing of epigenetic changes found in prostate carcinogenesis has not been extensively documented. Methods: Here, we performed a differential proteomic profiling study on the serum of HGPIN and prostate cancer patients. Eleven HGPIN patients were enrolled, thei…	16	2009
Leman, Eddy S.; Magheli, Ahmed; Yong, Koh Meng Aw; Netto, George; Hinz, Stefan; Getzenberg, Robert H.	Identification of Nuclear Structural Protein Alterations Associated With Seminomas	JOURNAL OF CELLULAR BIOCHEMISTRY	Currently, there are no specific markers available for the early detection and for monitoring testicular cancer. Based upon an approach that targets nuclear structure, we have identified a set of proteins that are specific for seminomas, which may then have clinical utility for the disease. Utilizing samples obtained from men with no evidence of testicular cancer (n = 5) as well as those with sem…	16	2009
Febbo, Phillip G.	Genomic Approaches to Outcome Prediction in Prostate Cancer	CANCER	Prostate cancer remains a common cause of cancer death in men. Applications of emerging genomic technologies to high-quality prostate cancer models and patient samples in multiple contexts have made significant contributions to our molecular understanding of the development and progression of prostate cancer. Genomic analysis of DNA, RNA, and protein alterations allows for the global assessment o…	16	2009
Chen, Lei; Fatima, Sarwat; Peng, Jirun; Leng, Xisheng	SELDI Protein Chip Technology for the Detection of Serum Biomarkers for Liver Disease	PROTEIN AND PEPTIDE LETTERS	The need to identify disease biomarkers is critical to ensure fast diagnosis and timely treatment. Surface enhanced laser desorption/ionization time-of-fight mass spectrometry (SELDI-TOF-MS) is a widely used technology platform for diagnostic biomarker discovery. This short review provides an overview of how it functions and also describes its advantages and drawbacks.	15	2009
Cao, Jing; Hu, Yuanyuan; Shen, Chengpin; Yao, Jun; Wei, Liming; Yang, Fengying; Nie, Aiying; Wang, Hong; Shen, Huali; Liu, Yinkun; Zhang, Yahong; Tang, Yi; Yang, Pengyuan	Nanozeolite-driven approach for enrichment of secretory proteins in human hepatocellular carcinoma cells	PROTEOMICS	Given the importance of secreted proteins as a source for early detection and diagnosis of disease, secreted proteins have been arousing considerable attention. However, the analysis of secreted proteins represents a challenge for cur-rent proteomic techniques. One of the difficulties in secretomic study is to concentrate proteins from large volume of growth media, particularly, the low abundant …	15	2009
Pang, Bo; Zhang, Hui; Wang, Jian; Chen, Wen-Zheng; Li, Shan-Hu; Shi, Qing-Guo; Liang, Rei-Xia; Xie, Bang-Xiang; Wu, Rui-Qin; Qian, Xiao-Long; Yu, Lan; Li, Qi-Man; Huang, Cui-Fen; Zhou, Jian-Guang	Ubiquitous Mitochondrial Creatine Kinase Is Overexpressed in the Conditioned Medium and the Extract of LNCaP Lineaged Androgen Independent Cell Lines and Facilitates Prostate Cancer Progression	PROSTATE	BACKGROUND. Androgen independent prostate cancer (AIPC) is not responsive to androgen ablation therapy. The biomarkers of AIPC are lack. Numerous proteomics studies have focused on finding new markers of AIPC and exploring their possible functions, but little is known about the difference between conditioned medium (CM) from AIPC and androgen dependent prostate cancer (ADPC) cells.METHODS. We per…	15	2009
Wang, Yanfei; Wu, Rong; Cho, Kathleen R.; Thomas, Dafydd G.; Gossner, Gabrielle; Liu, J. Rebecca; Giordano, Thomas J.; Shedden, Kerby A.; Misek, David E.; Lubman, David M.	Differential Protein Mapping of Ovarian Serous Adenocarcinomas: Identification of Potential Markers for Distinct Tumor Stage	JOURNAL OF PROTEOME RESEARCH	Ovarian serous carcinomas (OSCs) comprise over half of all ovarian carcinomas and account for the majority of ovarian cancer-related deaths. We used a 2-dimensional liquid-based protein mapping strategy to characterize global protein expression patterns in 19 OSC tumor samples from 15 different patients to facilitate molecular classification of tumor stage. Protein expression profiles were produc…	15	2009
Wang, Qi; Shen, Jing; Li, Zhen-fu; Jie, Jian-zheng; Wang, Wen-yue; Wang, Jin; Zhang, Zhong-tao; Li, Zhi-xia; Yan, Li; Gu, Jin	Limitations in SELDI-TOF MS whole serum proteomic profiling with IMAC surface to specifically detect colorectal cancer	BMC CANCER	Background: Surface enhanced laser desorption and ionization time-of-flight mass spectrometry (SELDI-TOF-MS) analysis on serum samples was reported to be able to detect colorectal cancer (CRC) from normal or control patients. We carried out a validation study of a SELDI-TOF MS approach with IMAC surface sample processing to identify CRC.Methods: A retrospective cohort of 338 serum samples includi…	14	2009
Xu, Shu-Yong; Liu, Zan; Ma, Wen-Jing; Sheyhidin, Ilyar; Zheng, Shu-Tao; Lu, Xiao-Mei	New potential biomarkers in the diagnosis of esophageal squamous cell carcinoma	BIOMARKERS	Objective: To analyse the alterations of serum proteins in cases of esophageal squamous cell carcinoma (ESCC) in order to screen and validate serum marker patterns for the diagnosis of ESCC in the high-risk populations of Xinjiang, China. Methods: The serum proteomic patterns of 188 cases, including 139 patients with ESCC (54 Uygur, 45 Kazakh and 40 Han subjects) and 49 sex-and age-matched health…	14	2009
Kumar, Vijay; Hassan, Md. Imtaiyaz; Singh, Abhay Kumar; Dey, Sharmistha; Singh, Tej. P.; Yadav, Savita	Strategy for sensitive and specific detection of molecular forms of PSA based on 2DE and kinetic analysis: A step towards diagnosis of prostate cancer	CLINICA CHIMICA ACTA	Background: Prostate specific antigen (PSA) present in human seminal fluid exists in many isoforms due to different sequence, glycosylation pattern and polypeptide length. Its presence in various stages of cancer has already been reported.Methods: We identified 8 forms of PSA followed by purification of 3 forms. We compared their binding affinities to designed synthetic peptides, by using surface…	14	2009
Leman, Eddy S.; Magheli, Ahmed; Cannon, Grant W.; Mangold, Leslie; Partin, Alan W.; Getzenberg, Robert H.	Analysis of a Serum Test for Prostate Cancer That Detects a Second Epitope of EPCA-2 (Retracted article. See vol. 72, pg. 1157, 2012)	PROSTATE	BACKGROUND. We have previously shown that EPCA-2 can serve as a highly specific and sensitive serum marker for prostate cancer. As a component of our validation of this marker, we have performed an initial evaluation of an assay that detects a distinct epitope of the same protein: EPCA-2.19. The goals of this study are to characterize the sensitivity and specificity of the EPCA-2.19 assay, in a n…	13	2009
Kawada, Manabu; Inoue, Hiroyuki; Usami, Ihomi; Ikeda, Daishiro	Phthoxazolin A inhibits prostate cancer growth by modulating tumor-stromal cell interactions	CANCER SCIENCE	Because stroma in tumor tissues can promote prostate cancer development, modulation of tumor-stromal cell interactions may represent an attractive new strategy for cancer treatment. Here, we report that phthoxazolin A and its analog inthomycin B inhibit the growth of human prostate cancer DU-145 cells by modulating tumor-stromal cell interactions. Using an in vitro coculture system, in which pros…	13	2009
Peng, Jiayuan; Zhang, Qingfu; Ma, Yanlei; Wang, Yu; Huang, Long; Zhang, Peng; Chen, Jie; Qin, Huanlong	A rat-to-human search for proteomic alterations reveals transgelin as a biomarker relevant to colorectal carcinogenesis and liver metastasis	ELECTROPHORESIS	In this study, a modified rat model similar to the classic human evolution of colorectal cancer (CRC) was established. As such, the altered profiles of proteins involved in these processes were further verified in human specimens, so as to determine the potential biomarkers relevant to human CRC development. Protein samples of four specific stages involved in CRC progression ((i) normal mucosa, (…	13	2009
Okamoto, Akiko; Yamamoto, Hayato; Imai, Atsushi; Hatakeyama, Shingo; Iwabuchi, Ikuya; Yoneyama, Takahiro; Hashimoto, Yasuhiro; Kote, Takuya; Kamimura, Noritaka; Mori, Kazuyuki; Yamaya, Kanemitsu; Ohyama, Chikara	Protein profiling of post-prostatic massage urine specimens by surface-enhanced laser desorption/ionization time-of-flight mass spectrometry to discriminate between prostate cancer and benign lesions	ONCOLOGY REPORTS	Post-prostatic massage urine specimens (PMUS) are expected to be rich in proteins originating from the prostatic acini. In this study, we created a PMUS bank consisting of 57 samples obtained from patients with biopsy-proven prostate cancer (PC) and 56 samples from subjects with biopsy-proven benign lesions to analyze protein profiles of PMUS by surface-enhanced laser desorption/ionization time-o…	13	2009
Jin, G.; Zhou, X.; Cui, K.; Zhang, X. -S.; Chen, L.; Wong, S. T. C.	Cross-platform method for identifying candidate network biomarkers for prostate cancer	IET SYSTEMS BIOLOGY	Discovering biomarkers using mass spectrometry (MS) and microarray expression profiles is a promising strategy in molecular diagnosis. Here, the authors proposed a new pipeline for biomarker discovery that integrates disease information for proteins and genes, expression profiles in both genomic and proteomic levels, and protein-protein interactions (PPIs) to discover high confidence network biom…	12	2009
Vaezzadeh, Ali R.; Steen, Hanno; Freeman, Michael R.; Lee, Richard S.	Proteomics and Opportunities for Clinical Translation in Urological Disease	JOURNAL OF UROLOGY	Purpose: Proteomics is a rapidly growing new discipline that has the potential to increase and improve the understanding of protein function and interaction in the context of systems biology. As a translational science it has the potential to identify many new therapeutic targets as well as diagnostic and prognostic biomarkers of disease. Proteomics approaches consist of a combination of powerful…	12	2009
Mataija-Botelho, Diane; Murphy, Patrick; Pinto, Devanand M.; MacLellan, Dawn L.; Langlois, Chantale; Doucette, Alan A.	A qualitative proteome investigation of the sediment portion of human urine: Implications in the biomarker discovery process	PROTEOMICS CLINICAL APPLICATIONS	Inherent to the biomarker discovery process is a comparative analysis of physiological states. It is therefore critical that the proteome detection protocol does not bias the analysis. With urine, the sediment portion, obtained upon thawing frozen urine, is routinely discarded prior to proteome analysis. However, our results demonstrate that such a practice inadvertently induces bias, having sign…	12	2009
Hood, Brian L; Malehorn, David E; Conrads, Thomas P; Bigbee, William L	Serum proteomics using mass spectrometry.	Methods in molecular biology (Clifton, N.J.)	The identification and eventual application of tumor markers in cancer screening, early detection, diagnosis, and prognosis is a continuing focus of significant translational cancer research. While many new candidate markers have been discovered and at least partly characterized, very few have found widespread clinical application limited presently to the use of CA-125 in ovarian cancer, CEA, pri…	11	2009
Kondo, Tadashi; Hirohashi, Setsuo	Application of 2D-DIGE in Cancer Proteomics Toward Personalized Medicine	REVERSE CHEMICAL GENETICS: METHODS AND PROTOCOLS	Two-dimensional difference gel electrophoresis (2D-DIGE) is an advanced variation of two-dimensional polyacrylamide gel electrophoresis (2D-PAGE); protein samples are labeled with different fluorescent dyes, mixed and separated by 2D-PAGE. 2D-DIGE solves major inherent drawbacks of 2D-PAGE, demonstrating great utility in biomarker studies. Biomarker development requires quantitative, reproducible…	11	2009
Fan, Yue; Murphy, T. Brendan; Watson, R. William G.	digeR: a graphical user interface R package for analyzing 2D-DIGE data	BIOINFORMATICS	2D Difference In-Gel Electrophoresis (2D-DIGE) or 2D gel technology is being used as a routine proteomics technique for biomarker discovery. Analyzing such high-dimensional data requires multivariate analysis techniques to be applied. In addition, protein post-translational modification (PTM) information from the 2D gel data is usually overlooked. We report on an R package, digeR, with an easy to…	10	2009
Oh, Jung Hun; Lotan, Yair; Gurnani, Prem; Rosenblatt, Kevin P.; Gao, Jean	Prostate cancer biomarker discovery using high performance mass spectral serum profiling	COMPUTER METHODS AND PROGRAMS IN BIOMEDICINE	Prostate-specific antigen (PSA) is the most widely used serum biomarker for early detection of prostate cancer (PCA). Nevertheless, PSA level can be falsely elevated due to prostatic enlargement, inflammation or infection, which limits the PSA test specificity. The objective of this study is to use a machine learning approach for the analysis of mass spectrometry data to discover more reliable bi…	10	2009
Karbassi, Izabela D.; Nyalwidhe, Julius O.; Wilkins, Christopher E.; Cazares, Lisa H.; Lance, Raymond S.; Semmes, O. John; Drake, Richard R.	Proteomic Expression Profiling and Identification of Serum Proteins Using Immobilized Trypsin Beads with MALDI-TOF/TOF	JOURNAL OF PROTEOME RESEARCH	MALDI-TOF mass spectrometry is a widely used technique for serum protein expression profiling and biomarker discovery. Many profiling strategies typically employ chemical affinity beads or surfaces to decrease sample complexity of dynamic fluids such as serum or plasma. However, many of the proteins captured on a particular surface or bead are not resolved in the lower mass ranges where time-of-f…	10	2009
Oh, Jung Hun; Gumani, Prem; Schorge, John; Rosenblatt, Kevin P.; Gao, Jean X.	An Extended Markov Blanket Approach to Proteomic Biomarker Detection From High-Resolution Mass Spectrometry Data	IEEE TRANSACTIONS ON INFORMATION TECHNOLOGY IN BIOMEDICINE	High-resolution matrix-assisted laser desorption/ionization time-of-flight mass spectrometry has recently shown promise as a screening tool for detecting discriminatory peptide/protein patterns. The major computational obstacle in finding such patterns is the large number of mass/charge peaks (features, biomarkers, data points) in a spectrum. To tackle this problem, we have developed methods for …	10	2009
Matsumoto, Toshihide; Kawashima, Yusuke; Nagashio, Ryo; Kageyama, Taihei; Kodera, Yoshio; Jiang, Shi-Xu; Okayasu, Isao; Kameya, Toru; Sato, Yuichi	A new possible lung cancer marker: VGF detection from the conditioned medium of pulmonary large cell neuroendocrine carcinoma-derived cells using secretome analysis	INTERNATIONAL JOURNAL OF BIOLOGICAL MARKERS	The prognosis of malignant neuroendocrine tumors of the lung is known to be very poor. Aiming to identify new markers of pulmonary neuroendocrine tumors in early stages and also differential diagnostic markers between large cell neuroendocrine carcinoma and small cell lung cancer, we comprehensively analyzed peptides which were secreted into conditioned medium by LCN1, a large cell neuroendocrine…	8	2009
Brizard, Jean Paul; Ramos, Jeanne; Robert, Agnes; Lafitte, Daniel; Bigi, Nicole; Sarda, Pierre; Laoudj-Chenivesse, Dalila; Navarro, Francis; Blanc, Pierre; Assenat, Eric; Maurel, Patrick; Pascussi, Jean-Marc; Vilarem, Marie-Jose	Identification of proteomic changes during human liver development by 2D-DIGE and mass spectrometry	JOURNAL OF HEPATOLOGY	Background/Aims: The aim of this study was to identify human liver proteins that are associated with different stages of liver development.Methods: We collected liver samples from 14 fetuses between 14 and 41 weeks of development, one child and four adults. Proteins which exhibited consistent and significant variations during development by two-dimensional differential in gel electrophoresis (2D-…	8	2009
de Valpine, Perry; Bitter, Hans-Marcus; Brown, Michael P. S.; Heller, Jonathan	A simulation-approximation approach to sample size planning for high-dimensional classification studies	BIOSTATISTICS	Classification studies with high-dimensional measurements and relatively small sample sizes are increasingly common. Prospective analysis of the role of sample sizes in the performance of such studies is important for study design and interpretation of results, but the complexity of typical pattern discovery methods makes this problem challenging. The approach developed here combines Monte Carlo …	8	2009
Li, Yan; Sokoll, Lori J.; Rush, John; Meany, Danni; Zou, Nan; Chan, Daniel W.; Zhang, Hui	Targeted detection of prostate cancer proteins in serum using heavy-isotope-labeled-peptide standards and MALDI-TOF/TOF	PROTEOMICS CLINICAL APPLICATIONS	Proteins released from cancer tissues to patient sera can potentially be used to achieve sensitive, specific, and early detection of cancer by means of blood tests. In this study, we used a platform that combines glycopeptide capture, heavy-isotope-labeled-peptide standards, and liquid chromatography coupled to tandem mass spectrometry to determine which glycoproteins from prostate cancer can be …	8	2009
Laimer, Klaus; Blassnig, Nicola; Spizzo, Gilbert; Kloss, Frank; Rasse, Michael; Obrist, Peter; Schaefer, Georg; Perathoner, Alexander; Margreiter, Raimund; Amberger, Albert	Prognostic significance of 14-3-3 sigma expression in oral squamous cell carcinoma (OSCC)	ORAL ONCOLOGY	14-3-3 sigma an intracellular phosphoserine binding protein regulates different cellular signalling processes and is involved in cancer development. In this study, we examined the expression of 14-3-3 sigma and evaluated its clinical significance in OSCC. Tumour tissue from 95 OSCC patients was analysed for 14-3-3 sigma and p53 expression, respectively. The correlation of these proteins with surv…	8	2009
Xu, Gang; Xiang, Cui Qin; Lu, Ye; Wang, Wen Jing; Kang, Xiao Nan; Liao, Ping; Ding, Qiang; Zhang, Yuan Fang	SELDI-TOF-MS-based Serum Proteomic Screening in Combination with CT Scan Distinguishes Renal Cell Carcinoma from Benign Renal Tumors and Healthy Persons	TECHNOLOGY IN CANCER RESEARCH & TREATMENT	In order to identify the proteomic differences between renal cell carcinoma (RCC) and benign renal tumors, we analyzed 168 serum samples from 65 RCC patients, 34 patients with benign renal tumors, and 69 healthy persons using the IMAC-Cu2+ ProteinChip system by surface enhanced laser desorption/ionization mass spectrometry technology. Two decision trees were generated by Biomarker Pattern softwar…	7	2009
Wibom, Carl; Moren, Lina; Aarhus, Mads; Knappskog, Per Morten; Lund-Johansen, Morten; Antti, Henrik; Bergenheim, A. Tommy	Proteomic profiles differ between bone invasive and noninvasive benign meningiomas of fibrous and meningothelial subtype	JOURNAL OF NEURO-ONCOLOGY	Meningiomas of WHO grade I can usually be cured by surgical resection. However, some tumors may, despite their benign appearance, display invasive growth behavior. These tumors constitute a difficult clinical problem to handle. By histology alone, bone invasive meningiomas may be indistinguishable from their noninvasive counterparts. In this study we have examined the protein spectra in a series …	7	2009
Evans, Caroline A.; Glen, Adam; Eaton, Colby L.; Larre, Stephane; Catto, James W. F.; Hamdy, Freddie C.; Wright, Phillip C.; Rehman, Ishtiaq	Prostate cancer proteomics: The urgent need for clinically validated biomarkers	PROTEOMICS CLINICAL APPLICATIONS	Prostate cancer (PCa) is the most common cancer diagnosis and the second most common cause of cancer-related deaths in men. Currently, serum prostate-specific antigen (PSA) is the only biomarker widely used in the diagnosis and management of patients with PCa. However, PSA lacks diagnostic sensitivity and specificity leading to false-negative and false-positive test results. PSA cannot distinguis…	7	2009
Spencer, Sarah J.; Bonnin, Damian Almiron; Deasy, Joseph O.; Bradley, Jeffrey D.; El Naqa, Issam	Bioinformatics Methods for Learning Radiation-Induced Lung Inflammation from Heterogeneous Retrospective and Prospective Data	JOURNAL OF BIOMEDICINE AND BIOTECHNOLOGY	Radiotherapy outcomes are determined by complex interactions between physical and biological factors, reflecting both treatment conditions and underlying genetics. Recent advances in radiotherapy and biotechnology provide new opportunities and challenges for predicting radiation-induced toxicities, particularly radiation pneumonitis (RP), in lung cancer patients. In this work, we utilize datamini…	7	2009
Ferrer-Alcon, Marcel; Arteta, David; Guerrero, M. Jose; Fernandez-Orth, Dietmar; Simon, Laureano; Martinez, Antonio	The use of gene array technology and proteomics in the search of new targets of diseases for therapeutics	TOXICOLOGY LETTERS	The advent of functional genomics has been greatly broadening our view and accelerating our way in numerous medical research fields. The complete genomic data acquired from the human genome project and the desperate clinical need of comprehensive analytical tools to study complex diseases, has allowed rapid evolution of genomic and proteomic technologies, speeding the rate and number of discoveri…	6	2009
Gruber-Olipitz, Mariella; Stroebel, Thomas; Kang, Sung Ung; John, Julius Paul Pradee; Grotzer, Michael A.; Slavc, Irene; Lubec, Gert	Neurotrophin 3/TrkC-regulated proteins in the human medulloblastoma cell line DAOY	ELECTROPHORESIS	Medulloblastoma (MB) is the most common malignant childhood brain tumor and high neurotrophin (NP) receptor TrkC mRNA expression was identified as a powerful independent predictor of favorable survival outcome. In order to determine downstream effector proteins of TrkC signaling, the MB cell line DAOY was stably transfected with a vector containing the full-length TrkC cDNA sequence or an empty v…	5	2009
Risk, Michael C; Lin, Daniel W	New and novel markers for prostate cancer detection.	Current urology reports	The detection and treatment of prostate cancer was dramatically altered with the advent of the prostate-specific antigen (PSA), and its usefulness particularly in following patients after radical prostatectomy is unquestioned. The ability of PSA to predict prostate cancer, and in particular clinically relevant prostate cancer, has come into doubt in recent years and has led to the search for bett…	4	2009
Goldberger, Natalie E.; Hunter, Kent W.	A systems biology approach to defining metastatic biomarkers and signaling pathways	WILEY INTERDISCIPLINARY REVIEWS-SYSTEMS BIOLOGY AND MEDICINE	Metastasis is the final stage of cancer and the primary cause of mortality for most solid malignancies. This terminal phase of cancer progression has been investigated using a variety of high-throughput technologies (i.e., gene expression arrays, array comparative genomic hybridization (aCGH), and proteomics) to identify prognostic expression profiles and better characterize the metastatic proces…	3	2009
Whiteley, Gordon R.; Colantonio, Simona; Sacconi, Andrea; Saul, Richard G.	Analytical Considerations for Mass Spectrometry Profiling in Serum Biomarker Discovery	CLINICS IN LABORATORY MEDICINE	The potential of using mass spectrometry profiling as a diagnostic tool has been demonstrated for a wide variety of diseases. Various cancers and cancer-related diseases have been the focus of much of this work because of both the paucity of good diagnostic markers and the knowledge that early diagnosis is the most powerful weapon in treating cancer. The implementation of mass spectrometry as a r…	3	2009
Mantena, Vamsi; Jiang, Wenjuan; Li, Jiang; McKenzie, Rick	PROSTATE CANCER BIOMARKER IDENTIFICATION USING MALDI-MS DATA: INITIAL RESULTS	2009 IEEE/NIH LIFE SCIENCE SYSTEMS AND APPLICATIONS WORKSHOP	We present a computational framework to identify prostate specific cancer biomarkers using matrix-assisted laser desorption/ionization mass spectrometry (MALDI-MS) tissue imaging data collected at the Eastern Virginia Medical School (EVMS). Protein profiles of a tumor and its surrounding area from one prostate tissue sample were analyzed. The data contain 974 spectra (27 cancer, 947 normal). We p…	3	2009
Park, Yeon Hee	Drug Therapy for Breast Cancer	JOURNAL OF THE KOREAN MEDICAL ASSOCIATION	Breast cancer is the second common cancer and the leading cause of cancer deaths in women in Korea. Contrary to public perception, it is a heterogeneous disease with varying morphology, prognosis, and response to therapy. Understanding of the tumor biology results in marked advance in drug therapy proceeding to individualized molecular targeted therapy using predictive biomarkers (hormonal recept…	2	2009
Cheng, Lei; Zhou, Liang; Tao, Lei; Zhang, Ming; Cui, Jiefeng; Liu, Yinkun	Preliminary study of proteomic shift from normal to premalignant laryngeal lesions and to laryngeal squamous cell carcinoma	ACTA OTO-LARYNGOLOGICA	Conclusions: The malignant shift was discovered to begin even in the premalignant stage in the comparison of premalignant laryngeal lesions (PMLLs) with laryngeal squamous cell carcinoma (LSCC) and healthy controls. The differential expression of proteins among normal, PMLL, and cancer cells might provide the prediction for the changes from normal to PMLL and to malignant disease. Objectives: To …	2	2009
Ohori, Makoto	[Biomarkers for prostate cancer in predicting diagnosis, staging and prognosis].	Gan to kagaku ryoho. Cancer & chemotherapy	Recently, the incidence of prostate cancer in Japan has been markedly increased because of the aggressive use of serum PSA at urological clinics and/or screening. However, the limitations of serum PSA in diagnosis of prostate cancer are also well known. While the volume adjusted PSA, PSA isoforms and PSA kinetics are useful to improve the specificity of PSA in a diagnosis, their ability are still…	2	2009
Nair, T. Murlidharan	On selecting mRNA isoform features for profiling prostate cancer	COMPUTATIONAL BIOLOGY AND CHEMISTRY	Alternative splicing of human pre-mRNA is a very common phenomenon and is a major contributor to proteome diversity. mRNA isoforms that arise as a result of alternative splicing also provide a more complete picture of the transcriptome as they reflect the additional processing a pre-mRNA undergoes before being translated into a functional product. It has been reported that molecular alterations o…	2	2009
Zimmermann, Stefan; Biniossek, Martin L.; Pantic, Milena; Pfeifer, Dietmar; Veelken, Hendrik; Martens, Uwe M.	Proteomic profiling of tumor cells after induction of telomere dysfunction	PROTEOMICS	Cell division in the absence of telomerase causes progressive telomere shortening which ultimately leads to telomere dysfunction and initiation of genome instability. In order to identify factors related to loss of telomere function, the effects of telomerase inhibition on the proteome of five tumor cell lines were followed by SELDI-TOF-MS. Five differentially expressed protein peaks (p < 0.01) w…	2	2009
Brown, Janet E.; Chow, Edward	BONE BIOMARKERS IN RESEARCH AND CLINICAL PRACTICE	BONE METASTASES: A TRANSLATIONAL AND CLINICAL APPROACH	Biochemical markers (biomarkers) are increasingly being used in clinical practice. Bone biomarkers have been developed from collagen metabolism and other pathways which report on different aspects of the status of bone formation, bone resorption and bone remodelling. Simple assays for these markers in blood and urine have been developed. Markers for both bone resorption and formation have been co…	2	2009
Braunschweig, T.; Krieg, R. C.; Bar-Or, R.; Smeets, D.; Schwamborn, K.; Fogt, F.; Nagel, H.; Hemmerlein, B.; Wellmann, A.	Protein profiling of non-malignant and malignant ascites by SELDI-TOF MS: Proof of principle	INTERNATIONAL JOURNAL OF MOLECULAR MEDICINE	Ascites is a common clinical symptom in liver cirrhosis, inflammatory disorders of the abdomen and a major late manifestation of metastatic malignancies. Standard cytopathological techniques and immunocytochemistry have specificities and sensitivities of similar to 95 and 60%, respectively for the presence of tumor cells. Development of faster and more accurate screening methods would be of great…	1	2009
Lotan, Yair	Editorial Comment on: Serum Proteomic Profiling in Patients with Bladder Cancer	EUROPEAN UROLOGY	-	1	2009
Jin, Guangxu; Zhou, Xiaobo; Wang, Honghui; Wong, Stephen T. C.	The Challenges in Blood Proteomic Biomarker Discovery	COMPUTATIONAL BIOLOGY: ISSUES AND APPLICATIONS IN ONCOLOGY	Although discovering proteomic biomarker by using mass spectrometry technique is promising, its rate of introducing proteomic biomarker approved by the US Food and Drug Administration is falling every year and nearly I per year on an average since 1998. Apparently, there is a big gap between biomarker discovery and biomarker validation. Here, we reviewed the challenges appearing in the three key …	1	2009
Zhou, Li-Jun; Xiao, Xue-Yuan; Wu, Kai-Li; Wang, Ju-Ling; Yang, Hua-Sheng; Li, Yong-Ping; He, Da-Cheng; Zhang, Ping	Application of surface-enhanced laser desorption/ionization time-of-flight-based serum proteomic array technique for the early diagnosis of retinoblastoma	INTERNATIONAL JOURNAL OF OPHTHALMOLOGY	AIM: To find new biomarkers in the sera of retinoblastoma (Rb) patients with surface-enhanced laser desorption/ionization time-of-flight mass spectrometry (SELDI-TOF-MS) and protein chip technique.METHODS: SELDI-TOF-MS, IMAC30 and CM10 protein chips were used to analyze the protein profiles from sera of 18 patients with Rb and 17 age-matched controls. The protein profiling was analyzed statistica…	0	2009
Kaelin, M.; Cima, I. L.; Schiess, R.; Wild, P. J.; Fankhauser, N.; Moch, H.; Aebersold, R.; Krek, W.; Cerny, T.; Gillessen, S.	Quantitative analysis of Pten conditional knockout mouse proteome reveals significant prognostic biomarkers for survival in metastatic castration resistant prostate cancer (CRPC)	EJC SUPPLEMENTS	-	0	2009
Loizou, L.; Roumeliotis, T.; Evdokiou, A.; Vraka, P.; Garbis, S.; Odysseos, A.	Temporal and quantitative pharmacoproteomics approach in the identification of efficacy biomarkers: the example of the natural medicinal product gamma-Tocotrienol on prostate cancer	NEW BIOTECHNOLOGY	-	0	2009
Huang, Wen-Fang; Huang, Bo; Yang, Yong-Chang; Xiao, Dai-Wen; Liu, Hua; Jiang, Wei; Hu, Qi	Application of A Serum Protein Fingerprinting Model in The Diagnosis of Type 2 Diabetic Nephropathy	LABMEDICINE	Background. The number of cases of diabetic nephropathy is increasing worldwide. Early intervention and consequent therapy may prevent or at least delay the development in these patients. Therefore, a new method is required for diagnosis of diabetic nephropathy at the early stage.Methods: Surface enhanced laser desorption/ionization time-of-flight mass spectrometry (SELDI-TOF-MS) technology was u…	0	2009
Marsden, G. L.; Goodwin, M. L.; Kumar, R.; Bangma, C.; Schroder, F.; Luider, T.; Bjartell, A.; Lilja, H.; Schalken, J.; Hamdy, F. C.; Schenk, E.	THE P-MARK BIOBANK: A EUROPEAN MULTICENTER BIOREPOSITORY FOR PROSTATE CANCER RESEARCH	EUROPEAN UROLOGY SUPPLEMENTS	-	0	2009
Tyritzis, S., I; Garbis, S.; Roumeliotis, T.; Pavlakis, K.; Sanoudou, D.; Diaz, J.; Constantinides, C. A.	DETERMINATION OF POTENTIAL NOVEL PROSTATE CANCER BIOMARKERS USING ADVANCED PROTEOMIC METHODS	EUROPEAN UROLOGY SUPPLEMENTS	-	0	2009
Dunn, Michael J.	PROTEOMICS - Clinical Applications Reviews 2009	PROTEOMICS CLINICAL APPLICATIONS	-	0	2009
Du Jian-qiang; Wu Xiao-min; Su Heng-jie; Wang Bo; Zhang Hu-qin	Biomarker Discovery from Proteomic Data Based on Wavelet Package Transform and AdaBoost	2009 3RD INTERNATIONAL CONFERENCE ON BIOINFORMATICS AND BIOMEDICAL ENGINEERING, VOLS 1-11	Advances in proteomics provide a new method for early detection of cancer, it can provide a wealth of information and rapidly generate large quantities of data from the analysis of biological specimens. In particular, proteomic pattern of body fluid has attracted attention as an approach to early detection of cancer. Mass spectrometry can provide rapid and precise measurements of the proteins in …	0	2009
Kiltie, Anne E.; Fernet, Marie; Hall, Janet	Cancer Biomarkers Associated with Damage Response Genes	DNA DAMAGE RESPONSE: IMPLICATIONS ON CANCER FORMATION AND TREATMENT	The development and validation of prognostic and predictive cancers biomarkers associated with damage response genes is a rapidly moving field. Prognostic and predictive markers can be measured at the level of protein (by immunohistochemistry, proteomics, etc.), mRNA (mRNA expression, arrays, etc.) and DNA (DNA adducts, mutation and other sequence variant screens, epigenomics, including methylati…	0	2009
Schlomm, T.; Steuber, T.; Minner, S.; Haese, A.; Koellermann, J.	Established and Future Diagnostic and Prognostic Markers in Prostate Cancer	HISTOLOGICAL AND SEROLOGICAL TUMOR MARKETS AND GENE EXPRESSION AND THEIR CLINICAL USEFULNESS IN CANCERS	-	0	2009
Seager, A.; Melamed, J.; Kogos, A.; Remsen, T.; Formenti, S.; Pevsner, P.	MALDI Imaging of Tissue Microarrays - Mass Spectrometry Identification of Tumor Proteome	LABORATORY INVESTIGATION	-	0	2009
Todorova, Krassimira; Hayrabedyan, Soren	The Stem Cell Paradigm and Its Application to Prostate Cancer-An Old and Yet still Young Idea	HANDBOOK OF PROSTATE CANCER CELL RESEARCH: GROWTH, SIGNALLING AND SURVIVAL	Prostate cancer (PCa) is initially regarded as an androgen-dependent disease, as therapeutic androgen ablation induces massive apoptosis of malignant cells and clinically leads to tumor regression. However, after a remission period of up to several years, mutations occur and tumors usually progress despite low circulating androgen levels. Currently, no therapeutic options are available for the tr…	0	2009
Valsecchi, Matias E.	Biotechnology and Cancer: Uses of Biotechnology for Prevention, Diagnosis and Treatment of Cancer	SMALL CELL CARCINOMAS: CAUSES, DIAGNOSIS AND TREATMENT	IntroductionThis review will focus in the current uses of biotechnological tools, including functional genomics, microarrays, proteomics, pharmacogenomics, gene therapy, nanotechnology and bioinformatics, for the design and development of revolutionary diagnostic and therapeutics modalities that will represent the new standards of care in the near future.MethodsUsing Pubmed, Ovid and EBSCO a MEDL…	0	2009
AEBERSOLD R; CERNY T; CIMA I; GILLESSEN S; KREK W; SCHIESS R; WILHELM K; IGOR C; RUDOLF A; RALPH S; THOMAS C; SILKE G	Determining a cancer diagnostic/prognostic biomarker assay by applying statistical methods to uncover protein/peptide biomarkers as signatures for the detection of patients with cancer, prognosis of cancer, and/or stratification of patients	Patent	NOVELTY - Determining a cancer diagnostic/prognostic biomarker assay comprises: (a) selecting potential candidate protein/peptide biomarkers that show a pronounced differential behavior between healthy and cancerous sample proteomes; (b) validating the candidate protein/peptide biomarkers by mass spectrometric measurement and/or affinity reagent-based determination; and (c) applying statistical m…	-	2009
HOFFMANN R; ROMIJN E P; DIRKSEN E H C; DIRKSEN E; ROMIJN E; HOFFMAN R	New molecule for detection, identification, and/or quantification of biomolecule(s) in sample, e.g. for comparing expression profiles of biomolecules	Patent	NOVELTY - Biomolecule(s) detection, identification, and/or quantification molecule in a sample is new. USE - The molecule is used for a kit used in comparing the expression profiles of biomolecules and in performing screening for diseases related to the aberrant expression of proteins, and/or peptide (claimed). The molecule can also be used for discovery of biomarker, validation of biomarkers, an…	-	2009

## Sheet: 2010
Authors	Title	Journal	Abstract	Times cited	Year
Fang, Xiaohong; Tan, Weihong	Aptamers Generated from Cell-SELEX for Molecular Medicine: A Chemical Biology Approach	ACCOUNTS OF CHEMICAL RESEARCH	Molecular medicine is an emerging field focused on understanding the molecular basis of diseases and translating this information into strategies for diagnosis and therapy. This approach could lead to personalized medical treatments. Currently, our ability to understand human diseases at the molecular level is limited by the lack of molecular tools to identify and characterize the distinct molecu…	351	2010
Welton, Joanne L.; Khanna, Sanjay; Giles, Peter J.; Brennan, Paul; Brewis, Ian A.; Staffurth, John; Mason, Malcolm D.; Clayton, Aled	Proteomics Analysis of Bladder Cancer Exosomes	MOLECULAR & CELLULAR PROTEOMICS	Exosomes are nanometer-sized vesicles, secreted by various cell types, present in biological fluids that are particularly rich in membrane proteins. Ex vivo analysis of exosomes may provide biomarker discovery platforms and form non-invasive tools for disease diagnosis and monitoring. These vesicles have never before been studied in the context of bladder cancer, a major malignancy of the urologi…	174	2010
Diamandis, Eleftherios P.	Cancer Biomarkers: Can We Turn Recent Failures into Success?	JOURNAL OF THE NATIONAL CANCER INSTITUTE	Disease biomarkers are used widely in medicine. But very few biomarkers are useful for cancer diagnosis and monitoring. Over the past 15 years, major investments have been made to discover and validate cancer biomarkers. Despite such investments, no new major cancer biomarkers have been approved for clinical use for at least 25 years. In the last decade, many reports have described new cancer bio…	171	2010
Mischak, Harald; Allmaier, Guenter; Apweiler, Rolf; Attwood, Teresa; Baumann, Marc; Benigni, Ariela; Bennett, Samuel E.; Bischoff, Rainer; Bongcam-Rudloff, Erik; Capasso, Giovambattista; Coon, Joshua J.; D'Haese, Patrick; Dominiczak, Anna F.; Dakna, Mohammed; Dihazi, Hassan; Ehrich, Jochen H.; Fernandez-Llama, Patricia; Fliser, Danilo; Frokiaer, Jorgen; Garin, Jerome; Girolami, Mark; Hancock, Wil…	Recommendations for Biomarker Identification and Qualification in Clinical Proteomics	SCIENCE TRANSLATIONAL MEDICINE	Clinical proteomics has yielded some early positive results-the identification of potential disease biomarkers-indicating the promise for this analytical approach to improve the current state of the art in clinical practice. However, the inability to verify some candidate molecules in subsequent studies has led to skepticism among many clinicians and regulatory bodies, and it has become evident t…	137	2010
Brennan, Donal J.; O'Connor, Darran P.; Rexhepaj, Elton; Ponten, Fredrik; Gallagher, William M.	Antibody-based proteomics: fast-tracking molecular diagnostics in oncology	NATURE REVIEWS CANCER	The effective implementation of personalized cancer therapeutic regimens depends on the successful identification and translation of informative biomarkers to aid clinical decision making. Antibody-based proteomics occupies a pivotal space in the cancer biomarker discovery and validation pipeline, facilitating the high-throughput evaluation of candidate markers. Although the clinical utility of t…	119	2010
Wu, Chih-Ching; Hsu, Chia-Wei; Chen, Chi-De; Yu, Chia-Jung; Chang, Kai-Ping; Tai, Dar-In; Liu, Hao-Ping; Su, Wen-Hui; Chang, Yu-Sun; Yu, Jau-Song	Candidate Serological Biomarkers for Cancer Identified from the Secretomes of 23 Cancer Cell Lines and the Human Protein Atlas	MOLECULAR & CELLULAR PROTEOMICS	Although cancer cell secretome profiling is a promising strategy used to identify potential body fluid-accessible cancer biomarkers, questions remain regarding the depth to which the cancer cell secretome can be mined and the efficiency with which researchers can select useful candidates from the growing list of identified proteins. Therefore, we analyzed the secretomes of 23 human cancer cell li…	117	2010
Pavlou, Maria P.; Diamandis, Eleftherios P.	The cancer cell secretome: A good source for discovering biomarkers?	JOURNAL OF PROTEOMICS	Cancer is a leading cause of death. Early detection is usually associated with better clinical outcomes. Recent advances in genomics and proteomics raised hopes that new biomarkers for diagnosis, prognosis or monitoring therapeutic response will soon be discovered. Proteins secreted by cancer cells, referred also as "the cancer cell secretome", is a promising source for biomarker discovery. In th…	110	2010
Xue, Hua; Li, Bingjian; Zhang, Jun; Wu, Minliang; Huang, Qiong; Wu, Qiang; Sheng, Hongqiang; Wu, Dongdong; Hu, Jianwen; Lai, Maode	Identification of Serum Biomarkers for Colorectal Cancer Metastasis Using a Differential Secretome Approach	JOURNAL OF PROTEOME RESEARCH	Lymph node metastasis is the major concern that causes death in colorectal cancers. However, biomarkers for cancer metastasis are still lacking. In this study, we applied an LC-MS/MS-based label-free quantitative proteomics approach to compare the differential secretome of a primary cell line SW480 and its lymph node metastatic cell line SW620 from the same colorectal cancer patient. We identifie…	109	2010
Ransohoff, David F.; Gourlay, Margaret L.	Sources of Bias in Specimens for Research About Molecular Markers for Cancer	JOURNAL OF CLINICAL ONCOLOGY	Claims about the diagnostic or prognostic accuracy of markers often prove disappointing when "discrimination" found between cancers versus normals is due to bias, a systematic difference between compared groups. This article describes a framework to help simplify and organize current problems in marker research by focusing on the role of specimens as a source of bias in observational research and…	107	2010
McDonnell, Liam A.; Corthals, Garry L.; Willems, Stefan M.; van Remoortere, Alexandra; van Zeijl, Rene J. M.; Deelder, Andre M.	Peptide and protein imaging mass spectrometry in cancer research	JOURNAL OF PROTEOMICS	MALDI mass spectrometry is able to acquire protein profiles directly from tissue that can describe the levels of hundreds of distinct proteins. MALDI imaging MS can simultaneously reveal how each of these proteins varies in heterogeneous tissues. Numerous studies have now demonstrated how MALDI imaging MS can generate different protein profiles from the different cell types in a tumor, which can …	91	2010
Leth-Larsen, Rikke; Lund, Rikke R.; Ditzel, Henrik J.	Plasma Membrane Proteomics and Its Application in Clinical Cancer Biomarker Discovery	MOLECULAR & CELLULAR PROTEOMICS	Plasma membrane proteins that are exposed on the cell surface have important biological functions, such as signaling into and out of the cells, ion transport, and cell-cell and cell-matrix interactions. The expression level of many of the plasma membrane proteins involved in these key functions is altered on cancer cells, and these proteins may also be subject to post-translational modification, …	74	2010
Khan, Amjad P.; Poisson, Laila M.; Bhat, Vadiraja B.; Fermin, Damian; Zhao, Rong; Kalyana-Sundaram, Shanker; Michailidis, George; Nesvizhskii, Alexey I.; Omenn, Gilbert S.; Chinnaiyan, Arul M.; Sreekumar, Arun	Quantitative Proteomic Profiling of Prostate Cancer Reveals a Role for miR-128 in Prostate Cancer	MOLECULAR & CELLULAR PROTEOMICS	Multiple, complex molecular events characterize cancer development and progression. Deciphering the molecular networks that distinguish organ-confined disease from metastatic disease may lead to the identification of biomarkers of cancer invasion and disease aggressiveness. Although alterations in gene expression have been extensively quantified during neoplastic progression, complementary analys…	73	2010
Migneco, Gemma; Whitaker-Menezes, Diana; Chiavarina, Barbara; Castello-Cros, Remedios; Pavlides, Stephanos; Pestell, Richard G.; Fatatis, Alessandro; Flomenberg, Neal; Tsirigos, Aristotelis; Howell, Anthony; Martinez-Outschoorn, Ubaldo E.; Sotgia, Federica; Lisanti, Michael P.	Glycolytic cancer associated fibroblasts promote breast cancer tumor growth, without a measurable increase in angiogenesis Evidence for stromal-epithelial metabolic coupling	CELL CYCLE	Previously, we proposed a new model for understanding the Warburg effect in tumorigenesis and metastasis. In this model, the stromal fibroblasts would undergo aerobic glycolysis (a.k.a., the Warburg effect)-producing and secreting increased pyruvate/lactate that could then be used by adjacent epithelial cancer cells as "fuel" for the mitochondrial TCA cycle, oxidative phosphorylation, and ATP pro…	73	2010
Schwamborn, Kristina; Caprioli, Richard M.	MALDI Imaging Mass Spectrometry - Painting Molecular Pictures	MOLECULAR ONCOLOGY	MALDI Imaging Mass Spectrometry is a molecular analytical technology capable of simultaneously measuring multiple analytes directly from intact tissue sections. Histological features within the sample can be correlated with molecular species without the need for target-specific reagents such as antibodies. Several studies have demonstrated the strength of the technology for uncovering new markers…	67	2010
Ploussard, Guillaume; de la Taille, Alexandre	Urine biomarkers in prostate cancer	NATURE REVIEWS UROLOGY	The deficiencies of serum PSA as a prostate-cancer-specific diagnostic test are well recognized. Thus, the development of novel biomarkers for prostate cancer detection remains an important and exciting challenge. Noninvasive urine-based tests are particularly attractive candidates for large-scale screening protocols, and biomarker discovery programs using urine samples have emerged for detecting…	62	2010
Ryberg, Henrik; An, Jiyan; Darko, Samuel; Lustgarten, Jonathan Llyle; Jaffa, Matt; Gopalakrishnan, Vanathi; Lacomis, David; Cudkowicz, Merit; Bowser, Robert	DISCOVERY AND VERIFICATION OF AMYOTROPHIC LATERAL SCLEROSIS BIOMARKERS BY PROTEOMICS	MUSCLE & NERVE	Recent studies using mass spectrometry have discovered candidate biomarkers for amyotrophic lateral sclerosis (ALS). However, those studies utilized small numbers of ALS and control subjects. Additional studies using larger subject cohorts are required to verify these candidate biomarkers. Cerebrospinal fluid (CSF) samples from 100 patients with ALS, 100 disease control, and 41 healthy control su…	59	2010
Naesens, Maarten; Sarwal, Minnie M.	Molecular diagnostics in transplantation	NATURE REVIEWS NEPHROLOGY	The past few decades are characterized by an explosive evolution of genetics and molecular cell biology. Advances in chemistry and engineering have enabled increased data throughput, permitting the study of complete sets of molecules with increasing speed and accuracy using techniques such as genomics, transcriptomics, proteomics, and metabolomics. Prediction of long-term outcomes in transplantat…	57	2010
Lotan, Yair; Shariat, Shahrokh F.; Schmitz-Draeger, Bernd J.; Sanchez-Carbayo, Marta; Jankevicius, Feliksas; Racioppi, Marco; Minner, Sarah J. P.; Stoehr, Brigitte; Bassi, Pier Francesco; Grossman, H. Barton	Considerations on implementing diagnostic markers into clinical decision making in bladder cancer	UROLOGIC ONCOLOGY-SEMINARS AND ORIGINAL INVESTIGATIONS	Bladder cancer is a common disease that is often detected late and has a high rate of recurrence and progression. Cystoscopy is the main tool in detection and surveillance of bladder cancer but is invasive and can miss some cancers. Cytology is frequently utilized but suffers from a poor sensitivity. There are several commercially available urine-based tumor markers currently available but their …	54	2010
Thomas, C. Eric; Sexton, Wade; Benson, Kaaron; Sutphen, Rebecca; Koomen, John	Urine Collection and Processing for Protein Biomarker Discovery and Quantification	CANCER EPIDEMIOLOGY BIOMARKERS & PREVENTION	Background: Urine is a useful source of protein for biomarker discovery and assessment because it is readily available, can be obtained by noninvasive collection methods, and enables monitoring of a wide range of physiologic processes and diseases. Urine aliquots provide enough protein for multiple analyses, combining current protocols with new techniques.Conclusions: Standardized collection and …	50	2010
De Bock, Muriel; de Seny, Dominique; Meuwis, Marie-Alice; Chapelle, Jean-Paul; Louis, Edouard; Malaise, Michel; Merville, Marie-Paule; Fillet, Marianne	Challenges for Biomarker Discovery in Body Fluids Using SELDI-TOF-MS	JOURNAL OF BIOMEDICINE AND BIOTECHNOLOGY	Protein profiling using SELDI-TOF-MS has gained over the past few years an increasing interest in the field of biomarker discovery. The technology presents great potential if some parameters, such as sample handling, SELDI settings, and data analysis, are strictly controlled. Practical considerations to set up a robust and sensitive strategy for biomarker discovery are presented. This paper also …	49	2010
True, Lawrence D.; Zhang, Hui; Ye, Mingliang; Huang, Chung-Ying; Nelson, Peter S.; von Haller, Priska D.; Tjoelker, Larry W.; Kim, Jong-Seo; Qian, Wei-Jun; Smith, Richard D.; Ellis, William J.; Liebeskind, Emily S.; Liu, Alvin Y.	CD90/THY1 is overexpressed in prostate cancer-associated fibroblasts and could serve as a cancer biomarker	MODERN PATHOLOGY	A by-product in the processing of prostate tissue for cell sorting by collagenase digestion is the media supernatant that remains after the cells are harvested. These supernatants contain proteins made by the cells within the tissue. Quantitative proteomic analysis of N-glycosylated proteins detected an increased amount of CD90/THY1 in cancer supernatants compared with non-cancer supernatants. Im…	49	2010
Pang, Jun; Liu, Wei-Peng; Liu, Xiao-Peng; Li, Liao-Yuan; Fang, You-Qiang; Sun, Qi-Peng; Liu, Shao-Jun; Li, Ming-Tao; Su, Zu-Lan; Gao, Xin	Profiling Protein Markers Associated with Lymph Node Metastasis in Prostate Cancer by DIGE-based Proteomics Analysis	JOURNAL OF PROTEOME RESEARCH	Current predictive tools and imaging modalities are not accurate enough for preoperative diagnosis of lymph node metastatic prostate cancer (LNM PCa). Proteomic analysis is introduced to screen potential biomarkers for early detection of LNM PCa. In our initial study, protein samples from localized and LNM PCa as well as benign prostatic hyperplasia tissues were analyzed using two-dimensional flu…	48	2010
Conde-Vancells, Javier; Rodriguez-Suarez, Eva; Gonzalez, Esperanza; Berisa, Agustin; Gil, David; Embade, Nieves; Valle, Mikel; Luka, Zigmund; Elortza, Felix; Wagner, Conrad; Lu, Shelly C.; Mato, Jose M.; Falcon-Perez, Juan M.	Candidate biomarkers in exosome-like vesicles purified from rat and mouse urine samples	PROTEOMICS CLINICAL APPLICATIONS	Purpose: There is a compelling clinical imperative to identify discerning molecular biomarkers of hepatic disease in order to inform the diagnosis, prognosis and treatment.Experimental design: We have investigated the proteome of urinary vesicles present in urine samples obtained from experimental models for the study of liver injury, as an approach for identifying potential biomarkers for hepati…	48	2010
Bartkowiak, Kai; Effenberger, Katharina E.; Harder, Soenke; Andreas, Antje; Buck, Friedrich; Peter-Katalinic, Jasna; Pantel, Klaus; Brandt, Burkhard H.	Discovery of a Novel Unfolded Protein Response Phenotype of Cancer Stem/Progenitor Cells from the Bone Marrow of Breast Cancer Patients	JOURNAL OF PROTEOME RESEARCH	Metastases arise from disseminated tumor cells (DTC) that colonize secondary organs. However, DTC survival strategies to start metastatic outgrowth are unclear. The hostile (hypoxic, hypoglycemic) microenvironmental conditions of the bone marrow serve as an ideal model environment for investigation of DTC survival strategies under environmental stress. We investigated the breast cancer DTC cell l…	45	2010
Drake, Richard R.; Elschenbroich, Sarah; Lopez-Perez, Orlay; Kim, Yunee; Ignatchenko, Vladimir; Ignatchenko, Alex; Nyalwidhe, Julius O.; Basu, Gaurav; Wilkins, Christopher E.; Gjurich, Breanne; Lance, Raymond S.; Semmes, O. John; Medin, Jeffrey A.; Kislinger, Thomas	In-Depth Proteomic Analyses of Direct Expressed Prostatic Secretions	JOURNAL OF PROTEOME RESEARCH	It is expected that clinically obtainable fluids that are proximal to organs contain a repertoire of secreted proteins and shed cells reflective of the physiological state of that tissue and thus represent potential sources for biomarker discovery, investigation of tissue-specific biology, and assay development. The prostate gland secretes many proteins into a prostatic fluid that combines with s…	44	2010
Tweedle, Elizabeth M.; Khattak, Ilyas; Ang, Chin Wee; Nedjadi, Taoufik; Jenkins, Rosalind; Park, B. Kevin; Kalirai, Helen; Dodson, Andy; Azadeh, Bahram; Terlizzo, Monica; Grabsch, Heike; Mueller, Wolfram; Myint, Sun; Clark, Peter; Wong, Helen; Greenhalf, William; Neoptolemos, John P.; Rooney, Paul S.; Costello, Eithne	Low molecular weight heat shock protein HSP27 is a prognostic indicator in rectal cancer but not colon cancer	GUT	Objective There are currently no biomarkers in routine clinical use for determining prognosis in rectal cancer. In a preliminary proteomic study, variation in the levels of heat shock protein 27 (HSP27) in colorectal cancer samples was observed. The expression of HSP27 in a cohort of 404 patients with colorectal cancer with a predominantly poor prognosis was characterised and an investigation was…	43	2010
Silvestri, Alessandra; Colombatti, Alfonso; Calvert, Valerie S.; Deng, Jianghong; Mammano, Enzo; Belluco, Claudio; De Marchi, Francesco; Nitti, Donato; Liotta, Lance A.; Petricoin, Emanuel F.; Pierobon, Mariaelena	Protein pathway biomarker analysis of human cancer reveals requirement for upfront cellular-enrichment processing	LABORATORY INVESTIGATION	Tissues are complex structures composed of different cell types, each of which present specific functions and characteristics. To better understand and measure the effect of tumor cell enrichment on protein pathway profiling and drug target activation measurements, the signaling activation portraits of laser capture microdissected (LCM) cancer epithelium and tumor stroma were compared with patien…	42	2010
Goo, Young Ah; Goodlett, David R.	Advances in proteomic prostate cancer biomarker discovery	JOURNAL OF PROTEOMICS	Prostate cancer is the most common non-cutaneous cancer in men in the United States. For reasons largely unknown, the incidence of prostate cancer has increased in the last two decades, in spite or perhaps because of a concomitant increase in serum prostate-specific antigen (PSA) screening. While PSA is acknowledged not to be an ideal biomarker for prostate cancer detection, it is however widely …	41	2010
Andersen, John D.; Boylan, Kristin L. M.; Jemmerson, Ronald; Geller, Melissa A.; Misemer, Benjamin; Harrington, Katherine M.; Weivoda, Starchild; Witthuhn, Bruce A.; Argenta, Peter; Vogel, Rachel Isaksson; Skubitz, Amy P. N.	Leucine-rich alpha-2-glycoprotein-1 is upregulated in sera and tumors of ovarian cancer patients	JOURNAL OF OVARIAN RESEARCH	Background: New biomarkers that replace or are used in conjunction with the current ovarian cancer diagnostic antigen, CA125, are needed for detection of ovarian cancer in the presurgical setting, as well as for detection of disease recurrence. We previously demonstrated the upregulation of leucine-rich alpha-2-glycoprotein-1 (LRG1) in the sera of ovarian cancer patients compared to healthy women…	40	2010
Yan, Juan; Song, Shiping; Li, Bing; Zhang, Qingzhi; Huang, Qing; Zhang, Hua; Fan, Chunhai	An On-Nanoparticle Rolling-Circle Amplification Platform for Ultrasensitive Protein Detection in Biological Fluids	SMALL	An on‐nanoparticle rolling‐circle amplification (nanoRCA) strategy allows the visual detection of 30 molecules of carcinoembryonic antigen with at least 1010‐fold selectivity over a range of noncognate proteins. The nanoRCA assay is applicable to the detection of two tumor markers in biological fluids: prostate‐specific antigen in spiked sera and interleukin‐8 in saliva.	37	2010
Schwenk, Jochen M.; Igel, Ulrika; Neiman, Maja; Langen, Hanno; Becker, Charlotte; Bjartell, Anders; Ponten, Fredrik; Wiklund, Fredrik; Gronberg, Henrik; Nilsson, Peter; Uhlen, Mathias	Toward Next Generation Plasma Profiling via Heat-induced Epitope Retrieval and Array-based Assays	MOLECULAR & CELLULAR PROTEOMICS	There is a need for high throughput methods for screening patient samples in the quest for potential biomarkers for diagnostics and patient care. Here, we used a combination of undirected target selection, antibody suspension bead arrays, and heat-induced epitope retrieval to allow for protein profiling of human plasma in a novel and systematic manner. Several antibodies were found to reveal alte…	35	2010
You, Jingjing; Cozzi, Paul; Walsh, Bradley; Willcox, Mark; Kearsley, John; Russell, Pamela; Li, Yong	Innovative biomarkers for prostate cancer early diagnosis and progression	CRITICAL REVIEWS IN ONCOLOGY HEMATOLOGY	The marker currently used for prostate cancer (CaP) detection is an increase in serum prostate-specific antigen (PSA). However, the PSA test which may give false positive or negative information, is not reliable and does not allow the differentiation of benign prostate hyperplasia (BPH), non-aggressive CaP and aggressive CaP. There is thus an urgent need to search for novel CaP biomarkers to impr…	34	2010
Wang, Kai; Lee, Inyoul; Carlson, George; Hood, Leroy; Galas, David	Systems biology and the discovery of diagnostic biomarkers	DISEASE MARKERS	Systems biology is an approach to the science that views biology as an information science, studies biological systems as a whole and their interactions with the environment. This approach, for the reasons described here, has particular power in the search for informative diagnostic biomarkers of diseases because it focuses on the fundamental causes and keys on the identification and understandin…	33	2010
van der Deen, Margaretha; Akech, Jacqueline; Wang, Tao; FitzGerald, Thomas J.; Altieri, Dario C.; Languino, Lucia R.; Lian, Jane B.; van Wijnen, Andre J.; Stein, Janet L.; Stein, Gary S.	The Cancer-Related Runx2 Protein Enhances Cell Growth and Responses to Androgen and TGF beta in Prostate Cancer Cells	JOURNAL OF CELLULAR BIOCHEMISTRY	Prostate cancer cells often metastasize to bone where osteolytic lesions are formed. Runx2 is an essential transcription factor for bone formation and suppresses cell growth in normal osteoblasts but may function as an oncogenic factor in solid tumors (e.g., breast, prostate). Here, we addressed whether Runx2 is linked to steroid hormone and growth factor signaling, which controls prostate cancer…	30	2010
Ruan, Lin; Wang, Guo-Liang; Yi, Hong; Chen, Yan; Tang, Can-E.; Zhang, Peng-Fei; Li, Mao-Yu; Li, Cui; Peng, Fang; Li, Jian-Ling; Chen, Zhu-Chu	Raf Kinase Inhibitor Protein Correlates With Sensitivity of Nasopharyngeal Carcinoma to Radiotherapy	JOURNAL OF CELLULAR BIOCHEMISTRY	Raf kinase inhibitory protein (RKIP) is a metastasis suppressor whose expression is reduced in nasopharyngeal carcinoma (NPC) tissues and is absent in NPC metastases. To investigate the effect of RKIP on radiosensitivity of NPC, high metastatic 5-8F with low RKIP expression and non-metastatic 6-10B with high RKIP expression were stably transfected with plasmids that expressed sense and antisense …	29	2010
Tjalsma, Harold	Identification of biomarkers for colorectal cancer through proteomics-based approaches	EXPERT REVIEW OF PROTEOMICS	The early detection of colorectal cancer is one of the great challenges in the battle against this disease. However, owing to its heterogeneous character, single markers are not likely to provide sufficient diagnostic power to be used in colorectal cancer population screens. This review provides an overview of recent studies aimed at the discovery of new diagnostic protein markers through proteom…	28	2010
Tsunemi, Soichiro; Nakanishi, Toyofumi; Fujita, Yoshihisa; Bouras, George; Miyamoto, Yoshiharu; Miyamoto, Akiko; Nomura, Eiji; Takubo, Takayuki; Tanigawa, Nobuhiko	Proteomics-based identification of a tumor-associated antigen and its corresponding autoantibody in gastric cancer	ONCOLOGY REPORTS	Identification of novel tumor-related antigens and autoantibodies will lead to early diagnosis of cancer and the development of more effective immunotherapies. The purpose of this study was to identify novel tumor antigens from the gastric cancer cell lines MkN-1, MkN-45 and KATOIII, and their related autoantibodies in sera of patients with, gastric cancer using a proteomics-based approach. Prote…	28	2010
Gnanapragasam, Vincent J.	Unlocking the molecular archive: the emerging use of formalin-fixed paraffin-embedded tissue for biomarker research in urological cancer	BJU INTERNATIONAL	Rapid developments have been made in identifying predictive and prognostic markers in urological cancers. Most biomarker profiling has been primarily conducted in fresh-frozen tissue taken at the time of diagnosis or surgery. The disadvantage of this process is that the sampled tissue might not be entirely representative of the tumour and there is a lack of adequate numbers and follow-up to make …	28	2010
Chen, Xiao-Li; Zhou, Le; Yang, Jun; Shen, Fu-Kun; Zhao, Shi-Ping; Wang, Yi-Li	Hepatocellular carcinoma-associated protein markers investigated by MALDI-TOF MS	MOLECULAR MEDICINE REPORTS	Hepatocellular carcinoma (HCC) is one of the most common types of cancer worldwide. The initial hepatocellular alterations that precede the appearence of HCC include chronic viral hepatitis/cirrhosis, foci of phenotypically altered hepatocytes and, subsequently, dysplastic hepatocytes that form foci and nodules. These changes cause a discrepancy in the microenvironment of liver cells, which may r…	27	2010
Fredolini, Claudia; Meani, Francesco; Luchini, Alessandra; Zhou, Weidong; Russo, Paul; Ross, Mark; Patanarut, Alexis; Tamburro, Davide; Gambara, Guido; Ornstein, David; Odicino, Franco; Ragnoli, Monica; Ravaggi, Antonella; Novelli, Francesco; Collura, Devis; D'Urso, Leonardo; Muto, Giovanni; Belluco, Claudio; Pecorelli, Sergio; Liotta, Lance; Petricoin, Emanuel F., III	Investigation of the Ovarian and Prostate Cancer Peptidome for Candidate Early Detection Markers Using a Novel Nanoparticle Biomarker Capture Technology	AAPS JOURNAL	Current efforts to identify protein biomarkers of disease use mainly mass spectrometry (MS) to analyze tissue and blood specimens. The low-molecular-weight "peptidome" is an attractive information archive because of the facile nature by which the low-molecular-weight information freely crosses the endothelial cell barrier of the vasculature, which provides opportunity to measure disease microenvi…	27	2010
Ramirez, Arturo B.; Loch, Christian M.; Zhang, Yuzheng; Liu, Yan; Wang, Xiaohong; Wayner, Elizabeth A.; Sargent, Jonathon E.; Sibani, Sahar; Hainsworth, Eugenie; Mendoza, Eliseo A.; Eugene, Ralph; LaBaer, Joshua; Urban, Nicole D.; McIntosh, Martin W.; Lampe, Paul D.	Use of a Single-Chain Antibody Library for Ovarian Cancer Biomarker Discovery	MOLECULAR & CELLULAR PROTEOMICS	The discovery of novel early detection biomarkers of disease could offer one of the best approaches to decrease the morbidity and mortality of ovarian and other cancers. We report on the use of a single-chain variable fragment antibody library for screening ovarian serum to find novel biomarkers for the detection of cancer. We alternately panned the library with ovarian cancer and disease-free co…	27	2010
Makridalds, Manousos; Roubelaids, Maria G.; Bitsika, Vasiliki; Dimuccio, Veronica; Samiotaki, Martina; Kossida, Sophia; Panayotou, George; Coleman, Jonathan; Candiano, Giovanni; Anagnou, Nikolaos P.; Vlahou, Antonia	Analysis of Secreted Proteins for the Study of Bladder Cancer Cell Aggressiveness	JOURNAL OF PROTEOME RESEARCH	Secreted proteins play a key role in cell signaling, communication, and migration. We recently described the development of an aggressive variant (T24M) of the bladder cancer cell line T24. Using this cell line model, the objective of our work was the identification of secreted proteins involved in the acquisition of the aggressive phenotype. Using in vitro assays, we demonstrate that conditioned…	27	2010
Amon, Lynn M.; Law, Wendy; Fitzgibbon, Matthew P.; Gross, Jennifer A.; O'Briant, Kathy; Peterson, Amelia; Drescher, Charles; Martin, Daniel B.; McIntosh, Martin	Integrative Proteomic Analysis of Serum and Peritoneal Fluids Helps Identify Proteins that Are Up-Regulated in Serum of Women with Ovarian Cancer	PLOS ONE	Background: We used intensive modern proteomics approaches to identify predictive proteins in ovary cancer. We identify up-regulated proteins in both serum and peritoneal fluid. To evaluate the overall performance of the approach we track the behavior of 20 validated markers across these experiments.Methodology: Mass spectrometry based quantitative proteomics following extensive protein fractiona…	26	2010
Calvano, C. D.; Aresta, A.; Iacovone, M.; De Benedetto, G. E.; Zambonin, C. G.; Battaglia, M.; Ditonno, P.; Rutigliano, M.; Bettocchi, C.	Optimization of analytical and pre-analytical conditions for MALDI-TOF-MS human urine protein profiles	JOURNAL OF PHARMACEUTICAL AND BIOMEDICAL ANALYSIS	Protein analysis in biological fluids, such as urine, by means of mass spectrometry (MS) still suffers for insufficient standardization in protocols for sample collection, storage and preparation. In this work, the influence of these variables on healthy donors human urine protein profiling performed by matrix assisted laser desorption ionization time-of-flight mass spectrometry (MALDI-TOF-MS) wa…	26	2010
Kashat, Lawrence; So, Anthony K. -C.; Masui, Olena; Wang, X. Simon; Cao, Jun; Meng, Xianwang; MacMillan, Christina; Ailles, Laurie E.; Siu, K. W. Michael; Ralhan, Ranju; Walfish, Paul G.	Secretome-Based Identification and Characterization of Potential Biomarkers in Thyroid Cancer	JOURNAL OF PROTEOME RESEARCH	In search of thyroid cancer biomarkers, proteins secreted by thyroid cancer cell lines, papillary-derived TPC-1 and anaplastic-derived CAL62, were analyzed using liquid chromatography-tandem mass spectrometry. Of 46 high-confidence identifications, 6 proteins were considered for verification in thyroid cancer patients' tissue and blood. The localization of two proteins, nucleolin and prothymosin-…	24	2010
Glen, Adam; Evans, Caroline A.; Gan, Chee S.; Cross, Simon S.; Hamdy, Freddie C.; Gibbins, Jonathan; Lippitt, Jenny; Eaton, Colby L.; Noirel, Josselin; Wright, Phillip C.; Rehman, Ishtiaq	Eight-Plex iTRAQ Analysis of Variant Metastatic Human Prostate Cancer Cells Identifies Candidate Biomarkers of Progression: An Exploratory Study	PROSTATE	BACKGROUND. Due to the heterogeneity in the biological behavior of prostate cancer, biomarkers that can reliably distinguish indolent from aggressive disease are urgently needed to inform treatment choices.METHODS. We employed 8-plex isobaric Tags for Relative and Absolute Quantitation (iTRAQ), to profile the proteomes of two distinct panels of isogenic prostate cancer cells with varying growth a…	23	2010
Thoenes, Lilja; Hoehn, Miriam; Kashirin, Roman; Ogris, Manfred; Arnold, Georg J.; Wagner, Ernst; Guenther, Michael	In vivo chemoresistance of prostate cancer in metronomic cyclophosphamide therapy	JOURNAL OF PROTEOMICS	A human prostate cancer (PC3) xenograft model was established which reflects acquired in vivo resistance towards metronomic cyclophosphamide (CPA) treatment Cell cultures of two in vivo resistant PC3 tumors were established which maintain chemoresistant phenotypes upon xenografting into mice A comparative proteome analysis of the two resistant cell lines PC3-D3 and -D4 versus the non-resistant pa…	23	2010
Roberson, Carolyn D.; Atay, Safinur; Gercel-Taylor, Cicek; Taylor, Douglas D.	Tumor-derived exosomes as mediators of disease and potential diagnostic biomarkers	CANCER BIOMARKERS	Tumor cells release membranous structures, defined as microvesicles or exosomes, consisting of an array of macromolecules derived from the originating cells, including proteins, lipids, and RNA. The expression of antigenic molecules recognizable by T cells originally suggested a role for these vesicles as a cell-free antigen source for anti-cancer vaccines; however, evidence demonstrates that tum…	23	2010
Reed, Amanda Beth; Parekh, Dipen J.	Biomarkers for prostate cancer detection	EXPERT REVIEW OF ANTICANCER THERAPY	Since its approval by the US FDA in 1986, prostate-specific antigen (PSA) has been employed to monitor men with a diagnosis of prostate cancer. In 1994, PSA was approved for use in prostate cancer screening and has been employed worldwide. However, due to the limited specificity of PSA for the disease, novel biomarkers are needed for detecting prostate cancer and for determining which cancers nee…	22	2010
Sanchez-Carbayo, Marta	Antibody array-based technologies for cancer protein profiling and functional proteomic analyses using serum and tissue specimens	TUMOR BIOLOGY	In the context of other proteomic technologies, targeted antibody arrays are strongly contributing for protein profiling and functional proteomics analyses in serum specimens. Protein-protein interactions, post-translational modifications, and interaction between protein and DNA or RNA can all shift the activity of a protein from what would have been predicted by its level of transcription. Funct…	21	2010
Tang, Kai-Lin; Li, Tong-Hua; Xiong, Wen-Wei; Chen, Kai	Ovarian cancer classification based on dimensionality reduction for SELDI-TOF data	BMC BIOINFORMATICS	Background: Recent advances in proteomics technologies such as SELDI-TOF mass spectrometry has shown promise in the detection of early stage cancers. However, dimensionality reduction and classification are considerable challenges in statistical machine learning. We therefore propose a novel approach for dimensionality reduction and tested it using published high-resolution SELDI-TOF data for ova…	21	2010
Ciocca, Daniel R.; Fanelli, Mariel A.; Cuello-Carrion, Fernando D.; Castro, Gisela N.	Heat shock proteins in prostate cancer: from tumorigenesis to the clinic	INTERNATIONAL JOURNAL OF HYPERTHERMIA	The heat shock proteins (HSP) constitute a superfamily of chaperone proteins present in all cells and in all cell compartments, operating in a complex interplay with synergistic/overlapping multiplicity of functions, even though the common effect is cell protection. Several reasons explain the need for investigating HSP in prostate cancer: (1) these molecules function as chaperones of tumorigenes…	21	2010
Orenes-Pinero, Esteban; Barderas, Rodrigo; Rico, Daniel; Ignacio Casal, J.; Gonzalez-Pisano, David; Navajo, Jose; Algaba, Ferran; Maria Piulats, Josep; Sanchez-Carbayo, Marta	Serum and Tissue Profiling in Bladder Cancer Combining Protein and Tissue Arrays	JOURNAL OF PROTEOME RESEARCH	Aiming at identifying biomarkers for bladder cancer, the serum proteome was explored in a pilot study through a profiling approach using protein arrays. Supervised analyses identified a panel 171 immunogenic proteins differentially expressed between patients with bladder cancer (n = 12) and controls without the disease (n = 10). The microanatomical expression patterns of novel immunogenic protein…	21	2010
Roy, Line; LaBoissiere, Sylvie; Abdou, Eman; Thibault, Genevieve; Hamel, Nathalie; Taheri, Maryam; Boismenu, Daniel; Lanoix, Joel; Kearney, Robert E.; Paiement, Jacques	Proteomic analysis of the transitional endoplasmic reticulum in hepatocellular carcinoma: An organelle perspective on cancer	BIOCHIMICA ET BIOPHYSICA ACTA-PROTEINS AND PROTEOMICS	The transitional endoplasmic reticulum (tER) is composed of both rough and smooth ER membranes and thus participates in functions attributed to both these two subcellular compartments. In this paper we have compared the protein composition of tER isolated from dissected liver tumor nodules of aflatoxin BI-treated rats with that of tER from control liver. Tandem mass spectrometry (MS), peptide cou…	20	2010
Yonglitthipagon, Ponlapat; Pairojkul, Chawalit; Chamgramol, Yaovalux; Mulvenna, Jason; Sripa, Banchob	Up-regulation of annexin A2 in cholangiocarcinoma caused by Opisthorchis viverrini and its implication as a prognostic marker	INTERNATIONAL JOURNAL FOR PARASITOLOGY	Cholangiocarcinoma (CCA), or cancer of the bile ducts, is primarily associated with infection with the liver fluke Opisthorchis viverrini in northeast Thailand. The disease is associated with late presentation, poses challenges for diagnosis and has a high mortality rate - features that highlight the need for tumor markers. At present, there are no specific tumor markers that can indicate the ear…	20	2010
Ronquist, K. Goran; Ronquist, Gunnar; Larsson, Anders; Carlsson, Lena	Proteomic Analysis of Prostate Cancer Metastasis-derived Prostasomes	ANTICANCER RESEARCH	Background: The secretory epithelial cells of the prostate gland use sophisticated vehicles in the form of prostasomes to relay important information to sperm cells in semen. This prostasome-forming and secretory ability of the epithelial cells is also preserved in poorly differentiated prostate cancer cells. The aim of the present investigation was to conduct a proteomic analysis of metastasis-d…	20	2010
Dutertre, Martin; Vagner, Stephan; Auboeuf, Didier	Alternative splicing and breast cancer	RNA BIOLOGY	Alternative splicing is a key molecular event in the gene expression process. It allows for the synthesis of different products from the same gene, and consequently increases the complexity of the proteome encoded by a limited number of genes. Although alterations of alternative splicing are among the myriad of alterations present in tumor cells, increasing evidence indicates that cancer-associat…	19	2010
Sikaroodi, M.; Galachiantz, Y.; Baranova, A.	Tumor Markers: The Potential of "Omics" Approach	CURRENT MOLECULAR MEDICINE	Tumor markers are the molecules that indicate the presence or prognosis of malignancy. Most often, tumor markers are produced by the cancer tissue itself. Many of them could be secreted into the body fluids in small quantities. Thus, tumor markers could be useful for early diagnostics of primary tumors and relapsed disease, as well as for determining tumor prognosis and predicting likely response…	19	2010
Gopalakrishnan, Vanathi; Lustgarten, Jonathan L.; Visweswaran, Shyam; Cooper, Gregory F.	Bayesian rule learning for biomedical data mining	BIOINFORMATICS	Motivation: Disease state prediction from biomarker profiling studies is an important problem because more accurate classification models will potentially lead to the discovery of better, more discriminative markers. Data mining methods are routinely applied to such analyses of biomedical datasets generated from high-throughput 'omic' technologies applied to clinical samples from tissues or bodil…	18	2010
Zhang, Jinhui; Wang, Lei; Anderson, Lorraine B.; Witthuhn, Bruce; Xu, Yanji; Lue, Junxuan	Proteomic Profiling of Potential Molecular Targets of Methyl-Selenium Compounds in the Transgenic Adenocarcinoma of Mouse Prostate Model	CANCER PREVENTION RESEARCH	Because the Selenium (Se) and Vitamin E Cancer Prevention Trial (SELECT) failed to show the efficacy of selenomethionine for prostate cancer prevention, there is a critical need to identify safe and efficacious Se forms for future trials. We have recently shown significant preventive benefit of methylseleninic acid (MSeA) and Se-methylselenocysteine (MSeC) in the transgenic adenocarcinoma mouse p…	18	2010
Huang, Dali; Casale, George P.; Tian, Jun; Lele, Subodh M.; Pisarev, Vladimir M.; Simpson, Melanie A.; Hemstreet, George P., III	UDP-glucose dehydrogenase as a novel field-specific candidate biomarker of prostate cancer	INTERNATIONAL JOURNAL OF CANCER	Uridine diphosphate (UDP)-glucose dehydrogenase (UGDH) catalyzes the oxidation of UDP-glucose to yield UDP-glucuronic acid, a precursor for synthesis of glycosaminoglycans and proteoglycans that promote aggressive prostate cancer (PC) progression. The purpose of our study was to determine if the UGDH expression in normal appearing acini (NAA) from cancerous glands is a candidate biomarker for PC …	18	2010
Fredolini, Claudia; Liotta, Lance A.; Petricoin, Emanuel F.	Application of proteomic technologies for prostate cancer detection, prognosis, and tailored therapy	CRITICAL REVIEWS IN CLINICAL LABORATORY SCIENCES	Prostate cancer affects 3 in 10 men over the age of 50 years, and, unfortunately, the clinical course of the disease is poorly predicted. At present, there is no means that can distinguish indolent from aggressive/metastatic tumors. Thus, a personalized clinical approach could be helpful in diagnosing clinically relevant disease and guiding appropriate patient therapy. Individualized medicine req…	17	2010
Liu, Yansheng; Li, Chen; Xing, Zhen; Yuan, Xingyu; Wu, Yi; Xu, Mengjie; Tu, Kang; Li, Qingrun; Wu, Chaochao; Zhao, Mujun; Zeng, Rong	Proteomic mining in the dysplastic liver of WHV/c-myc mice - insights and indicators for early hepatocarcinogenesis	FEBS JOURNAL	Because of the asymptomatic process of carcinogenesis, the early detection of cancers such as hepatocellular carcinoma (HCC) is very challenging. Tumor-prone transgenic mouse models of oncogenesis can provide a stable and powerful tool for the analysis of cancer initiation, and are therefore promising for the discovery of early putative biomarkers of HCC. Using a label-free proteomic quantificati…	17	2010
Al-Ruwaili, Jamal A; Larkin, Samantha E T; Zeidan, Bashar A; Taylor, Matthew G; Adra, Chaker N; Aukim-Hastie, Claire L; Townsend, Paul A	Discovery of serum protein biomarkers for prostate cancer progression by proteomic analysis.	Cancer genomics & proteomics	BACKGROUND: The incidence of prostate cancer (PCa) has increased in recent years due to the aging of the population and increased testing; however, mortality rates have remained largely unchanged. Studies have shown deficiencies in predicting patient outcome for both of the major PCa diagnostic tools, namely prostate specific antigen (PSA) and transrectal ultrasound-guided biopsy. Therefore, seru…	16	2010
Wang, Liming; Zhang, Jian; Banerjee, Sipra; Barnes, Laura; Sajja, Venkateswara; Liu, Yiding; Guo, Baochuan; Du, Yuping; Agarwal, Mukesh K.; Wald, David N.; Wang, Qin; Yang, Jinbo	Sumoylation of Vimentin(354) Is Associated with PIAS3 Inhibition of Glioma Cell Migration	ONCOTARGET	The invasive phenotype of glioblastoma multiforme (GBM) is a hallmark of malignant process, yet the molecular mechanisms that dictate this locally invasive behavior remain poorly understood. Over-expression of PIAS3 effectively changes cell shape and inhibits GBM cell migration. We focused on the molecular target(s) of PIAS3 stimulated sumoylation, which play an important role in the inhibition o…	16	2010
Ignacio Casa, J.; Barderas, Rodrigo	Identification of Cancer Autoantigens in Serum Toward Diagnostic/Prognostic Testing?	MOLECULAR DIAGNOSIS & THERAPY	The development of noninvasive screening tests would represent a major advance in the fight against cancer, as pre-clinical or early diagnosis could be considered the best weapons to reduce cancer mortality. The use of autoantibodies against cancer autoantigens is a promising alternative to fulfill this goal. Recent progress in protein microarray formats and other proteomic strategies has brought…	16	2010
Moreira, Jose M. A.; Cabezon, Teresa; Gromova, Irina; Gromov, Pavel; Timmermans-Wielenga, Vera; Machado, Isidro; Llombart-Bosch, Antonio; Kroman, Niels; Rank, Fritz; Celis, Julio E.	Tissue proteomics of the human mammary gland: Towards an abridged definition of the molecular phenotypes underlying epithelial normalcy	MOLECULAR ONCOLOGY	Our limited understanding of the biological impact of the whole spectrum of early breast lesions together with a lack of accurate molecular-based risk criteria for the diagnosis and assignment of prognostic significance to biopsy findings presents an important problem in the clinical management of patients harboring precancerous breast lesions. As a result, there is a need to identify biomarkers …	16	2010
Hudler, Petra; Gorsic, Masa; Komel, Radovan	Proteomic strategies and challenges in tumor metastasis research	CLINICAL & EXPERIMENTAL METASTASIS	The rapidly evolving field of proteomics offers new approaches to understanding the pathogenesis of cancer and metastatic disease. Although numerous tumor markers have been identified with different genomic methods in the past, most are either not specific or sensitive enough to be used in routine clinical setting. The rationale for proteomic profiling is based on the fact that proteins represent…	16	2010
Jung, Eun-Jung; Moon, Hyeong-Gon; Park, Soon-Tae; Cho, Bok-Im; Lee, Sun-Min; Jeong, Chi-Young; Ju, Young-Tae; Jeong, Sang-Ho; Lee, Young-Joon; Choi, Sang-Kyung; Ha, Woo-Song; Lee, Jong Sil; Kang, Kee Ryeon; Hong, Soon-Chan	Decreased annexin A3 expression correlates with tumor progression in papillary thyroid cancer	PROTEOMICS CLINICAL APPLICATIONS	Purpose: The aim of this study is to identify the potential tumor markers that function in carcinogenesis and tumor progression, thus providing important diagnostic and prognostic information.Experimental design: We performed 2-D gel electrophoresis and MALDI-TOF MS to investigate the differentially expressed proteins in 25 papillary thyroid carcinoma tissues. For validation of candidate proteins…	16	2010
Larkin, Samantha E. T.; Zeidan, Bashar; Taylor, Matthew G.; Bickers, Bridget; Al-Ruwaili, Jamal; Aukim-Hastie, Claire; Townsend, Paul A.	Proteomics in prostate cancer biomarker discovery	EXPERT REVIEW OF PROTEOMICS	Despite advances in molecular medicine, genomics, proteomics and translational research, prostate cancer remains the second most common cause of cancer-related mortality for men in the Western world. Clearly, early detection, targeted treatment and post-treatment monitoring are vital tools to combat this disease. Tumor markers can be useful for diagnosis and early detection of cancer, assessment …	15	2010
Li, Su; Qu, Hui; Hao, Jianwei; Sun, Jinfu; Guo, Huancheng; Guo, Changming; Sun, Boxing; Tu, Changchun	Proteomic analysis of primary porcine endothelial cells after infection by classical swine fever virus	BIOCHIMICA ET BIOPHYSICA ACTA-PROTEINS AND PROTEOMICS	Endothelial cells are the main target of classical swine fever virus during infection, and extensive hemorrhage is the most typical clinical sign of classical swine fever. To investigate the molecular mechanism of hemorrhagic pathogenesis, two-dimensional difference gel electrophoresis with fluorescent dyes (2D-DIGE) was used to analyze the proteomic profile of primary porcine umbilical vein endo…	15	2010
Liu, Rui; Wang, Kui; Yuan, Kefei; Wei, Yuquan; Huang, Canhua	Integrative oncoproteomics strategies for anticancer drug discovery	EXPERT REVIEW OF PROTEOMICS	The most significant advantage of proteomic technology is its ability to profile a whole proteome or subproteome in a single experiment, so that the protein alterations corresponding to a pathological or biochemical condition at a given time can be annotated in an integrated way. In oncology and pharmacology these technologies led to the identification of biological markers, which may provide the…	15	2010
Castelli, Tommaso; Cimino, Sebastiano; Magno, Carlo; Morgia, Giuseppe	Molecular markers for prostatic cancer.	Frontiers in bioscience (Elite edition)	Prostate cancer (caP) is a major public health problem. Many groups have attempted to identify prognostic risk factors to early detect caP and to identify who will need active treatment. Since the introduction of prostate specific antigen (PSA), diagnosis of caP has increased even as mortality for prostatic cancer has declined. Using current recommended guidelines, the PSA test suffers from both …	14	2010
Gonzales, Denise A.; De Torre, Carlos; Wang, Honghui; Devor, Christopher B.; Munson, Peter J.; Ying, Sai-Xia; Kern, Steven J.; Petraitiene, Ruta; Levens, David L.; Walsh, Thomas J.; Suffredini, Anthony F.	Protein expression profiles distinguish between experimental invasive pulmonary aspergillosis and Pseudomonas pneumonia	PROTEOMICS	We hypothesized that invasive pulmonary aspergillosis (IPA) may generate a distinctive proteomic signature in plasma and bronchoalveolar lavage (BAL) Proteins in plasma and BAL from two neutropenic rabbit models of IPA and Pseudomonas pneumonia were analyzed by SELDI TOF MS Hierarchical clustering analysis of plasma time course spectra demonstrated two dusters of peaks that were differentially re…	14	2010
Shevchenko, Valeriy E.; Arnotskaya, Natalia E.; Zaridze, David G.	Detection of lung cancer using plasma protein profiling by matrix-assisted laser desorption/ionization mass spectrometry	EUROPEAN JOURNAL OF MASS SPECTROMETRY	There are no satisfactory plasma biomarkers which are available for the early detection and monitoring of lung cancer, one of the most frequent cancers worldwide. The aim of this study is to explore the application of matrix-assisted laser desorption/ionization time-of-flight mass spectrometry (MALDI-ToF-MS) to plasma proteomics patterns to distinguish lung cancer patients from healthy individual…	13	2010
Brauer, Heather Ann; Lampe, Paul D.; Yasui, Yutaka Y.; Hamajima, Nobuyuki; Stolowitz, Mark L.	Biochips that sequentially capture and focus antigens for immunoaffinity MALDI-TOF MS: A new tool for biomarker verification	PROTEOMICS	A novel approach to immunoaffinity MS is described wherein antibodies are appended to a patterned gold Biochip surface. The Biochip surface is patterned with an array of concentric immunocapture zones composed of highly hydrophilic central zones surrounded by moderately hydrophilic zones that reside on a non-wetting background, with protein attachment via electrochemically cleavable linkers. Afte…	13	2010
Fleron, M.; Greffe, Y.; Musmeci, D.; Massart, A. C.; Hennequiere, V.; Mazzucchelli, G.; Waltregny, D.; De Pauw-Gillet, M. C.; Castronovo, V.; De Pauw, E.; Turtoi, A.	Novel post-digest isotope coded protein labeling method for phospho- and glycoproteome analysis	JOURNAL OF PROTEOMICS	In the field of proteomics there is an apparent lack of reliable methodology for quantification of posttranslational modifications. Present study offers a novel post-digest ICPL quantification strategy directed towards characterization of phosphorylated and glycosylated proteins. The value of the method is demonstrated based on the comparison of two prostate related metastatic cell lines originat…	13	2010
Peccerella, Teresa; Lukan, Nadine; Hofheinz, Ralf; Schadendorf, Dirk; Kostrezewa, Markus; Neumaier, Michael; Findeisen, Peter	Endoprotease Profiling with Double-Tagged Peptide Substrates: A New Diagnostic Approach in Oncology	CLINICAL CHEMISTRY	BACKGROUND: The measurement of disease-related proteolytic activity in complex biological matrices like serum is of emerging interest to improve the diagnosis of malignant diseases. We developed a mass spectrometry (MS)-based functional proteomic profiling approach that tracks degradation of artificial endoprotease substrates in serum specimens.METHODS: The synthetic reporter peptides that are cl…	13	2010
Byrum, Stephanie; Montgomery, Corey O.; Nicholas, Richard W.; Suva, Larry J.	The promise of bone cancer proteomics	SKELETAL BIOLOGY AND MEDICINE	Mass spectrometric analysis of the low-molecular-weight (LMW) range of the serum/plasma proteome is revealing the existence of large numbers of previously unknown peptides and protein fragments, predicted to be derived from circulating low-abundance proteins. While genomics and proteomics are the primary discovery research tool, recent innovations in high-throughput proteomics are now standard pr…	12	2010
Cervi, David; Pak, Brian; Venier, Natalie A.; Sugar, Linda M.; Nam, Robert K.; Fleshner, Neil E.; Klotz, Laurence H.; Venkateswaran, Vasundara	Micronutrients attenuate progression of prostate cancer by elevating the endogenous inhibitor of angiogenesis, Platelet Factor-4	BMC CANCER	Background: Longstanding evidence implicates an inadequate diet as a key factor in the onset and progression of prostate cancer. The purpose herein was to discover, validate and characterize functional biomarkers of dietary supplementation capable of suppressing the course of prostate cancer in vivo.Methods: The Lady transgenic mouse model that spontaneously develops prostate cancer received a di…	12	2010
Dekker, Lennard J. M.; Burgers, Peter C.; Charif, Halima; van Rijswijk, Angelique L. C. T.; Titulaer, Mark K.; Jenster, Guido; Bischoff, Rainer; Bangma, Chris H.; Luider, Theo M.	Differential expression of protease activity in serum samples of prostate carcinoma patients with metastases	PROTEOMICS	We present here the results from MS peptide profiling experiments of prostate carcinoma patients and controls with a specific focus on protease activity-related protein fragments. After purification with surface-active magnetic beads, MALDI-TOF profiling experiments were performed on tryptic digests of serum samples of prostate cancer patients with metastases (n = 27) and controls (n = 30). This …	12	2010
Bohndiek, Sarah E.; Brindle, Kevin M.	Imaging and 'omic' methods for the molecular diagnosis of cancer	EXPERT REVIEW OF MOLECULAR DIAGNOSTICS	Molecular imaging methods can noninvasively detect specific biological processes that are aberrant in cancer, including upregulated glycolytic metabolism, increased cellular proliferation and altered receptor expression. PET using the glucose analogue F-18-fluoro-2-deoxyglucose, which detects the increased glucose uptake that is a characteristic of tumor cells, has been widely used in the clinic …	12	2010
Borgaonkar, Sanket P.; Hocker, Harrison; Shin, Hyunjin; Markey, Mia K.	Comparison of Normalization Methods for the Identification of Biomarkers Using MALDI-TOF and SELDI-TOF Mass Spectra	OMICS-A JOURNAL OF INTEGRATIVE BIOLOGY	Proteomic profiling by mass spectrometry has tremendous potential for identifying disease biomarkers. A key limitation of mass spectrometry is that the information provided on the abundance of the various peptides is only relative. Thus, normalization is typically employed. Several normalization methods have been proposed and implemented in the literature. However, it is not clear if there is any…	12	2010
Fu, XuPing; Xue, ChenYi; Huang, Yan; Xie, Yi; Li, Yao	The activity and expression of microRNAs in prostate cancers	MOLECULAR BIOSYSTEMS	Recent studies have shown that microRNA (miRNA) inhibitory activity can be quantified by examining their target mRNA expression levels. The accumulated evidence of differential miRNA activities between cancer subtypes necessitates the systematical comparison of miRNA expressions and activities. In this study, we integrated 8 mRNA microarray datasets to infer and compare the miRNA activities betwe…	12	2010
Zhang ZhiQiang; Li MaoYu; Zhang GuiYing; Pen Fang; Yao HuiXing; Xiao ZhiQiang; Chen ZhuChu	Identification of human gastric carcinoma biomarkers by differential protein expression analysis using O-18 labeling and NanoLC-MS/MS coupled with laser capture microdissection	MEDICAL ONCOLOGY	Early detection and rational therapy for gastric cancer are crucial. In this study we undertook comparative proteomics for identification of gastric carcinoma biomarkers using pooled laser capture microdissected GA cells and matched nonmalignant gastric mucosa epithelial cells. The method involved separation of total proteins by 1D SDS-PAGE, trypsin digestion, and postdigest O-18/O-16 labeling fo…	11	2010
Datta, Susmita; Pihur, Vasyl	Feature Selection and Machine Learning with Mass Spectrometry Data	BIOINFORMATICS METHODS IN CLINICAL RESEARCH	Mass spectrometry has been used in biochemical research for a long time. However, its potential for discovering proteomic biomarkers using protein mass spectra has aroused tremendous interest in the last few years. In spite of its potential for biomarker discovery, it is recognized that the identification of meaningful proteomic features from mass spectra needs careful evaluation. Hence, extracti…	10	2010
Sinha, Raghu; Sinha, Indu; Facompre, Nicole; Russell, Stephen; Somiari, Richard I.; Richie, John P., Jr.; El-Bayoumy, Karam	Selenium-Responsive Proteins in the Sera of Selenium-Enriched Yeast-Supplemented Healthy African American and Caucasian Men	CANCER EPIDEMIOLOGY BIOMARKERS & PREVENTION	Background: Studies have shown that supplementation of adult men with selenium-enriched yeast (SY) was protective against prostate cancer (PCa) and also reduced oxidative stress and levels of prostate-specific antigen. Here, we determined the effect of SY supplementation on global serum protein expression in healthy men to provide new insights into the mechanism of selenium chemoprevention; such …	10	2010
Khamis, Zahraa I.; Iczkowski, Kenneth A.; Sahab, Ziad J.; Sang, Qing-Xiang Amy	Protein Profiling of Isolated Leukocytes, Myofibroblasts, Epithelial, Basal, and Endothelial Cells from Normal, Hyperplastic, Cancerous, and Inflammatory Human Prostate Tissues	JOURNAL OF CANCER	In situ neoplastic prostate cells are not lethal unless they become invasive and metastatic. For cells to become invasive, the prostate gland must undergo degradation of the basement membrane and disruption of the basal cell layer underneath the luminal epithelia. Although the roles of proteinases in breaking down the basement membrane have been well-studied, little is known about the factors tha…	9	2010
Wang, Dongdong; Hincapie, Marina; Guergova-Kuras, Mariana; Kadas, Janos; Takacs, Laszlo; Karger, Barry L.	Antigen Identification and Characterization of Lung Cancer Specific Monoclonal Antibodies Produced by mAb Proteomics	JOURNAL OF PROTEOME RESEARCH	A mass spectrometric (MS)-based strategy for antigen (Ag) identification and characterization of globally produced monoclonal antibodies (mAbs) is described. Mice were immunized with a mixture of native glycoproteins, isolated from the pooled plasma of patients with nonsmall cell lung cancer (NSCLC), to generate a library of IgG-secreting hybridomas. Prior to immunization, the pooled NSCLC plasma…	9	2010
Belousov, P. V.; Kuprash, D. V.; Nedospasov, S. A.; Shebzukhov, Y. V.	Autoantibodies to Tumor-Associated Antigens as Cancer Biomarkers	CURRENT MOLECULAR MEDICINE	Malignant tumors induce humoral immune response in cancer patients, although the incidence of such autoantibody responses against individual tumor-associated antigens (TAA) is rather low. To increase predictive value of TAA-recognizing autoantibodies as potential cancer biomarkers, TAAs should be combined into protein arrays. Here we review recent advances in the application of such arrays and su…	8	2010
Mazumdar, Madhu; Banerjee, Samprit; Van Epps, Heather L.	Improved Reporting of Statistical Design and Analysis: Guidelines, Education, and Editorial Policies	STATISTICAL METHODS IN MOLECULAR BIOLOGY	A majority of original articles published in biomedical journals include some form of statistical analysis. Unfortunately, many of the articles contain errors in statistical design and/or analysis. These errors are worrisome, as the misuse of statistics jeopardizes the process Of Scientific discovery and the accumulation of scientific knowledge. To help avoid these errors and improve statistical …	8	2010
Liu, Chibo; Wang, Haibao; Pan, Chunqin; Mou, Sihua; Liang, Yong	Serum protein fingerprint of patients with gastric cancer by SELDI technology	AFRICAN JOURNAL OF BIOTECHNOLOGY	To study the serum protein fingerprint of patients with gastric cancer and to screen for protein molecules closely related to gastric cancer during the onset and progression of the disease using surface-enhanced laser desorption and ionization time-of-flight mass spectrometry (SELDI-TOF-MS). Serum samples from 80 gastric cancers and 80 healthy volunteers. WCX2 protein chip and PBSII-C protein chi…	7	2010
Madabhushi, Anant; Basavanhally, Ajay; Doyle, Scott; Agner, Shannon; Lee, George	COMPUTER-AIDED PROGNOSIS: PREDICTING PATIENT AND DISEASE OUTCOME VIA MULTI-MODAL IMAGE ANALYSIS	2010 7TH IEEE INTERNATIONAL SYMPOSIUM ON BIOMEDICAL IMAGING: FROM NANO TO MACRO	Computer-aided prognosis (CAP) is a new and exciting complement to the field of computer-aided diagnosis (CAD) and involves developing computerized image analysis and multi-modal data fusion algorithms for helping physicians predict disease outcome and patient survival. At the Laboratory for Computational Imaging and Bioinformatics (LCIB) 1 at Rutgers University we have been developing computeriz…	7	2010
Park, So-Young; Phark, Sohee; Lee, Min; Zheng, Zhi; Choi, Seonyoung; Won, Nam Hee; Jung, Woon-Won; Sul, Donggeun	Evaluation of Plasma Carcinogenic Markers in Rat Hepatic Tumors Models Induced by Rat Hepatoma N1-S1 Cells and Benzo[a]pyrene	ARCHIVES OF PHARMACAL RESEARCH	Benzo[a]pyrene (BaP) is a known carcinogen. Grilled or smoked meat is the major source of BaP intake for human beings. Previously, we established hepatic tumor animal models by injecting rat hepatoma N1-S1 cells or concomitant injection of N1-S1 cells and BaP into healthy Sprague-Dawley rats. In this study, we performed proteomic analyses of rat plasma collected from a hepatic tumor model and com…	6	2010
Qiu, Feng; Gao, Yan H.; Jiang, Chao G.; Tian, Ya P.; Zhang, Xue J.	Serum proteomic profile analysis for endometrial carcinoma detection with MALDI-TOF MS	ARCHIVES OF MEDICAL SCIENCE	Introduction: Endometrial carcinoma is the one of the leading causes of terminal cancer death in women, and the best way to solve it is through an early diagnosis. Serum proteomic profiling is a promising approach to classify disease versus normal and matrix-assisted laser desorption/ionization time of flight mass spectrometry (MALDI-TOF). This analysis is a new potential tool for the diagnosis o…	6	2010
Staquicini, Fernanda I.; Moeller, Benjamin J.; Arap, Wadih; Pasqualini, Renata	Combinatorial vascular targeting in translational medicine	PROTEOMICS CLINICAL APPLICATIONS	In the post-genomic era, the phage display technology surfaces as an alternative approach for large-scale study of tissue-specific protein interactions with direct clinical and therapeutic applications The unbiased identification of molecular complexes expressed on the surface of cells and blood vessels of organs and tissues may eventually lead to a considerably improved understanding of cellular…	6	2010
Wei, Wenbin; Martin, Ashley; Johnson, Philip J.; Ward, Douglas G.	10 Years of SELDI: What Have we Learnt?	CURRENT PROTEOMICS	Surface enhanced laser desorbtion/ionisation time-of-flight mass spectrometry (SELDI-TOF-MS or SELDI) combines retentate chromatography and mass spectrometry in a high-throughput format. Analytes are captured using chromatographic or immunocapture surfaces, matrix applied, ionised/desorbed with a laser and mass spectra acquired. SELDI based proteomics detects peptides and small proteins (< 20 kDa…	6	2010
Yang, Xiao; Wei, Kui-Jie; Zhang, Lei; Pan, Hong-Ya; Ye, Dong-Xia; Zhong, Lai-Ping; Zhang, Zhi-Yuan	Decreased expression of S100A6 in oral squamous cell carcinoma	ONCOLOGY REPORTS	We previously established an in vitro cellular carcinogenesis model of oral squamous cell carcinoma (OSCC) with a line of human immortalized oral epithelia cells (HIOECs), a line of cancerous HB96 cells, and other cells (HB56 cells) at the early stage of carcinogenesis. In this study, comparative proteomic analysis identified a panel of differentially expressed proteins among these cells, and S10…	5	2010
Dawood, Shaheenah	Novel biomarkers of metastatic cancer	EXPERT REVIEW OF MOLECULAR DIAGNOSTICS	Once metastatic disease is documented, cure is no longer the goal and the disease is generally associated with poor outcomes, with the majority of patients dying of their disease rather than other causes. The last three decades have seen significant advances in the genomics, proteomics and molecular pathology of biomarkers in cancer, allowing for individualization of therapy that has significantl…	5	2010
Durand, X.; Xylinas, E.; Ploussard, G.; De la Taille, A.	Urinary biomarkers in prostate cancer: An update	PROGRES EN UROLOGIE	Widespread screening for prostate cancer has led to an increased incidence, an improved disease specific survival, but also to overdiagnosis and overtreatment. The limitations of screening tools, especially PSA, have led to active investigation of new biomarkers in recent years. Urinary markers, suitable for large scale use, minimally invasive collected, arouse of particular interest. Numerous pr…	5	2010
Choi, Seonyoung; Park, So-Young; Kwak, Dongsub; Phark, Sohee; Lee, Min; Lim, Ji-Youn; Jung, Woon-Won; Sul, Donggeun	Proteomic Analysis of Proteins Secreted by HepG2 Cells Treated with Butyl Benzyl Phthalate	JOURNAL OF TOXICOLOGY AND ENVIRONMENTAL HEALTH-PART A-CURRENT ISSUES	Proteomic changes in proteins secreted by human hepatocellular carcinomas (HepG2) cells exposed to butyl benzyl phthalate (BBP) were evaluated. HepG2 cells were treated with three different concentrations of BBP (0, 10, or 25 M) for 24 or 48 h. Following incubation, the cells were subjected to proteomic analysis using two different pI ranges (4-7 and 6-9) and large-size two-dimensional gel electr…	5	2010
Dolores Tabernero, Maria; Lv, Lin-Li; Anderson, Karen S.	Autoantibody profiles as biomarkers of breast cancer	CANCER BIOMARKERS	Breast cancer is the second leading cause of cancer death in women in the United States. While mammography and breast magnetic resonance imaging (MRI) improve detection of early disease, there remains an unmet need for biomarkers for risk stratification, early detection, prediction, and disease prognosis. Sera from patients with breast cancer contain specific autoantibodies (AAb) to tumor antigen…	5	2010
Nolen, Brian M.; Lokshin, Anna E.	Autoantibodies for cancer detection: Still cause for excitement?	CANCER BIOMARKERS	The identification of circulating biomarkers of early stage malignancy is a critical component of ongoing efforts aimed at reducing the overall public and personal impact of human cancer through early detection. The human immune system is capable of identifying and reporting the presence of tumor-derived factors appearing during the initial events of tumorigenesis with a sensitivity and specifici…	5	2010
Yongliang, Yang S.; Adelstein, James; Kassis, Amin I.	Putative molecular signatures for the imaging of prostate cancer	EXPERT REVIEW OF MOLECULAR DIAGNOSTICS	Prostate cancer is the most common cancer among men worldwide and is the second leading cause of death among those over 50 years of age in the USA. However, many men who develop a prostate tumor never exhibit symptoms in the early stage of the disease or even before it spreads to other parts of the body, such as bones and lymph nodes. Therefore, the successful prevention and treatment of prostate…	5	2010
Zhang, Lei; Sun, Sheng-Kun; Shi, Li-Xin; Zhang, Xu	[Serum cytokine profiling of prostate cancer and benign prostatic hyperplasia using recombinant antibody microarray].	Zhonghua nan ke xue = National journal of andrology	OBJECTIVE: To identify the differential expressions of serum cytokines between prostate cancer (PCa) and benign prostatic hyperplasia (BPH), and provide proteomic evidence for the early diagnosis of PCa.METHODS: We used human cytokine array to determine the profiles of the serum cytokines obtained from 6 PCa and 6 BPH patients with the PSA level within the grey scale of 4 - 10 ng/ml.RESULTS: We i…	4	2010
Zhou, Shengliang; Lu, Xiaojuan; Chen, Caifa; Sun, Dongxu	An immunoassay method for quantitative detection of proteins using single antibodies	ANALYTICAL BIOCHEMISTRY	A new immunoassay method called specific analyte labeling and recapture assay (SALRA) to quantitatively measure protein abundance was developed, and the assay conditions were optimized. The key features of this method include labeling the antigen bound to the capture antibody, eluting the labeled antigen, and recapturing it by the same capture antibody on the detection plate. The reporter molecul…	4	2010
Gonzalez-Diaz, Humberto; Ferino, Giulio; Prado-Prado, Francisco J.; Vilar, Santiago; Uriarte, Eugenio; Pazos, Alejandro; Munteanu, Cristian R.	Protein Graphs in Cancer Prediction	OMICS PERSPECTIVE ON CANCER RESEARCH	The consequences of breast, colon and prostate cancer create the necessity of new, simpler and faster theoretical models that may allow earlier cancer detection. The present work has built several Quantitative Protein (or Proteome) Disease Relationships (QPDRs). QPDRs, similar to Quantitative Structure Activity Relationship (QSAR) models, are based on topological indices (TIs) and/or connectivity…	4	2010
Jayanthi, S.; Buie, S.; Moore, S.; Herning, R. I.; Better, W.; Wilson, N. M.; Contoreggi, C.; Cadet, J. L.	Heavy marijuana users show increased serum apolipoprotein C-III levels: evidence from proteomic analyses	MOLECULAR PSYCHIATRY	Marijuana (MJ) is the most commonly used illicit drug in the United States. Its abuse is associated with cognitive dysfunctions and increased resistance to blood flow in the cerebral vasculature. In addition, MJ abuse is associated with increased risks of potentially serious cardiovascular disorders. In the present study, we used the protein chip platform based on surface-enhanced laser desorptio…	4	2010
Shishkin, S. S.; Kovalyov, L. I.; Kovalyova, M. A.; Lisitskaya, K. V.; Eremina, L. S.; Ivanov, A. V.; Gerasimov, E. V.; Sadykhov, E. G.; Ulasova, N. Y.; Sokolova, O. S.; Toropygin, I. Y.; Popov, V. O.	Prostate Cancer Proteomics Database	ACTA NATURAE	A database of Prostate Cancer Proteomics has been created by using the results of a proteomic study of human prostate carcinoma and benign hyperplasia tissues, and of some human-cultured cell lines (PCP, http://ef.inbi.ras.ru). PCP consists of 7 interrelated modules, each containing four levels of proteomic and biomedical data on the proteins in corresponding tissues or cells. The first data leve…	3	2010
Hu, Qiong-ying; Wang, Kai-zheng; Ding, Yin-huan; Zheng, Lv-fang; Liang, Shuang-hua; Lei, Zheng-ming; Fu, Wen-guang; Yan, Li	Application of SELDI-TOF-MS Coupled With an Artificial Neural Network Model to the Diagnosis of Pancreatic Cancer	LABMEDICINE	Background: There are no satisfactory biomarkers for screening pancreatic cancer. The surface-enhanced laser desorption/ionization time-of-flight mass spectrometry (SELDI-TOF-MS) technique has been used to identify biomarkers for different types of cancers. A new and reliable SELDI proteomic method for diagnosing pancreatic cancer is needed.Methods: Four hundred and fifty-five serum samples were …	3	2010
Zhang, Xiao-bo; Tang, Zheng-yan; Zu, Xiong-bin; Qi, Lin; Ruan, Jing-de	[Modified serum-guided immunoblotting for differential proteomic study of prostate cancer].	Zhonghua nan ke xue = National journal of andrology	OBJECTIVE: To search for a new method of screening for molecular targets for androgen-dependent prostate cancer.METHODS: We collected tissue samples and paired serum samples from 3 cases of androgen-dependent prostate cancer (ADPC) treated by surgical resection, and included another 3 samples of benign prostatic hyperplasia (BPH) tissue and normal human serum in the control group. The total prote…	2	2010
Bayele, Henry K.; Chiti, Arturo; Colina, Rodney; Fernandes, Octavio; Khan, Baldip; Krishnamoorthy, Rajagopal; Ozdag, Hilal; Padua, Rose Ann	Isotopic biomarker discovery and application in translational medicine	DRUG DISCOVERY TODAY	Rational drug discovery relies on pathognomonic molecular reporters of disease or biomarkers. Therefore biomarkers contain relational or contextual information about disease pathophysiology. Two broad pathways can be taken to identify. biomarkers: a 'top-down', holistic approach that makes no assumptions about biomarker type, or the 'bottom-up' approach, which is hypothesis driven and relies on a…	2	2010
Rhea, Jeanne M.; Diwan, Charbel A.; Molinaro, Ross J.	Mass spectrometry-coupled techniques for viral-related disease biomarker identification	BIOMARKERS IN MEDICINE	The advent of high-resolution mass spectrometers coupled with proteomic techniques has facilitated the discovery and characterization of novel viral proteins and the detection of virus-induced changes in the cellular proteome. These advances have enabled a more comprehensive characterization of viral interactions involved in infection and pathogenesis, and allowed the discovery of viral biomarker…	2	2010
Turnbull, Jeremy E.; Sasisekharan, Ram	Glycomics: Technologies Taming a Frontier Omics Field	OMICS-A JOURNAL OF INTEGRATIVE BIOLOGY	-	2	2010
Molares Vila, A.; Ruperez Perez de Arrilucea, P.; Caso Pelaez, E.; Gago-Martinez, A.	Development of a new magnetic beads-based immunoprecipitation strategy for proteomics analysis	JOURNAL OF PROTEOMICS	Sample pre-treatment is a critical step for an efficient and reliable analysis and it is highly dependent on the complexity of the matrix. This work shows an example of application of an immunoprecipitation approach using a new magnetic beads-based format, which allows a selective/specific extraction of potential biomarkers from metastatic prostate cancer. Results obtained on the development of t…	2	2010
Mearini, E.; Cottini, E.; Cochetti, G.; Antognelli, C.; Talesa, V.	BIOMARKERS OF PROSTATE CANCER. A REVIEW	MINERVA UROLOGICA E NEFROLOGICA	BIOMARKERS OF PROSTATE CANCER. A REVIEW Prostate cancer has the highest tumour incidence in the male population and represents 9.2% of cancer-related deaths. The most commonly used screening technique up to the present has been serum measurement of PSA which has led to a marked increase in the number of prostate cancer cases diagnosed every year. Nevertheless PSA in the early diagnosis of prostat…	2	2010
Harn, Horng-Jyh; Chen, Yi-Lin; Lin, Po-Cheng; Cheng, Yeung-Leung; Lee, Shin-Chun; Chiou, Tzyy-Wen; Yang, Hsueh-Hui	Exploration of Potential Tumor Markers for Lung Adenocarcinomas by Two-Dimensional Gel Electrophoresis Coupled with Nano-LC/MS/MS	JOURNAL OF THE CHINESE CHEMICAL SOCIETY	To explore the potential tumor markers for lung adenocarcinoma, two-dimensional gel electrophoresis (2DE) coupled with nano-LC/MS/MS was used to analyze the differentially expressed proteins in 10 surgical resected lung adenocarcinoma tissues 16 proteins were significantly different between the cancer tissue and adjacent normal tissue Galectin-1, peroxiredoxin II (Prx II), proapolipoprotein, glyc…	2	2010
Ciocca, Daniel R.; Fanelli, Marie A.; Dario Cuello-Carrion, F.; Castro, Gisela N.	SMALL STRESS PROTEINS, BIOMARKERS OF CANCER	SMALL STRESS PROTEINS AND HUMAN DISEASES	Many oncogenic agents/events generate in cancer cells stress-responsive proteins, also known as heat shock proteins (HSPs). These proteins are implicated in the genesis as well as in the progression of cancer; the small HSPs share the chaperone activity of the other HSPs and thus the small HSPs should also be described as chaperones of tumorigenesis. Since the small HSPs are found at relatively h…	2	2010
Valmu, Leena; Ravela, Suvi; Stenman, Ulf-Hakan	Proteomic Analysis of Pancreatic Secretory Trypsin Inhibitor/Tumor-Associated Trypsin Inhibitor from Urine of Patients with Pancreatitis or Prostate Cancer	URINARY PROTEOME: METHODS AND PROTOCOLS	The development of proteomic methods, especially mass spectrometry, has brought new possibilities to tumor marker research. Pancreatic secretory trypsin inhibitor (PSTI), a common known biomarker for various malignancies, occurs on genetic variants that we are able to detect at the protein level with proteomic techniques using immunoaffinity capture prior to liquid chromatography mass spectrometr…	2	2010
Yang S, Yongliang; Adelstein, James; Kassis, Amin I	Putative molecular signatures for the imaging of prostate cancer.	Expert review of molecular diagnostics	Prostate cancer is the most common cancer among men worldwide and is the second leading cause of death among those over 50 years of age in the USA. However, many men who develop a prostate tumor never exhibit symptoms in the early stage of the disease or even before it spreads to other parts of the body, such as bones and lymph nodes. Therefore, the successful prevention and treatment of prostate…	2	2010
Zhang, Xue-Mei; Shen, Ying; Xianyu, Zhi-Qun	[Serum proteomic study of prostate cancer with bone metastasis].	Zhonghua nan ke xue = National journal of andrology	OBJECTIVE: To screen serum biomarker candidates in prostate cancer with bone metastasis by two-dimensional gel electrophoresis (2-DGE) and mass spectrometry.METHODS: Serum samples were obtained from 5 prostate cancer patients with bone metastasis, and another 5 without it. After depletion of the most abundant protein albumin from the serum, the samples were separated by 2-DGE and analyzed with th…	1	2010
Jenne, A.; Tebbe, A.; Schaab, C.; Godl, K.; Kaminski, M.; Mueller, S.	Drug profiling and biomarker discovery using mass spectrometry-based proteomics technologies	JOURNAL OF BIOTECHNOLOGY	-	0	2010
Kaelin, M.; Cima, I; Schiess, R.; Fankhauser, N.; Templeton, A.; Cerny, T.; Aebersold, R.; Kreck, W.; Gillessen, S.	Novel prognostic biomarker signature in the serum of patients with castration resistant prostate cancer (CRPC) based on quantitative analysis of Pten conditional knockout mouse proteome can predict survival with better accuracy than traditional clinical nomograms	ONKOLOGIE	-	0	2010
Smieszek, Sandra; Bailes, Julian; Soloviev, Mikhail	Serum Proteomics in the Diagnosis and Treatment of Haematological Malignancies	CURRENT PROTEOMICS	Application of serum proteomics and peptidomics to the field of haematological malignancies can lead to an in depth understanding of the evolution of leukemogenesis, offering potential for early diagnosis, individualized and molecularly specific treatments, and disease surveillance through the monitoring of protein signatures. Currently, the limited understanding of aetiology prevents curative tr…	0	2010
Yu, Lianbo; Doerge, R. W.	A semi-nonparametric mixture model for selecting functionally consistent proteins	BMC BIOINFORMATICS	Background: High-throughput technologies have led to a new era of proteomics. Although protein microarray experiments are becoming more common place there are a variety of experimental and statistical issues that have yet to be addressed, and that will carry over to new high-throughput technologies unless they are investigated. One of the largest of these challenges is the selection of functional…	0	2010
Jimenez, Connie R.; Slijper, Monique	Current status of cancer proteomics, how far are we from clinical applications?	JOURNAL OF PROTEOMICS	-	0	2010
Dunn, B.	Biomarkers for early detection and as surrogate endpoints in cancer prevention trials: issues and opportunities	EJC SUPPLEMENTS	-	0	2010
Byrum, Stephanie; Siegel, Eric R.; Bhattacharyya, Sudeepa; Suva, Larry J.	Proteomics of Bone Cancer	BONE CANCER: PROGRESSION AND THERAPEUTIC APPROACHES	-	0	2010
Chuang, Shao-Hui; Sun, Xiaoyan; Cazares, Lisa; Nyalwidhe, Julius; Troyer, Dean; Semmes, O. John; Li, Jiang; McKenzie, Frederic D.	Adjacent Slice Prostate Cancer Prediction to Inform MALDI Imaging Biomarker Analyses	MEDICAL IMAGING 2010: COMPUTER - AIDED DIAGNOSIS	Prostate cancer is the second most common type of cancer among men in US [1]. Traditionally, prostate cancer diagnosis is made by the analysis of prostate-specific antigen (PSA) levels and histopathological images of biopsy samples under microscopes. Proteomic biomarkers can improve upon these methods. MALDI molecular spectra imaging is used to visualize protein/peptide concentrations across biop…	0	2010
Gross, Mitchell; Nepomuceno, Edward Macrohon; Agus, David B.	Applications of Proteomics in Prostate Cancer	DRUG MANAGEMENT OF PROSTATE CANCER	Prostate-specific antigen (PSA) is the most commonly used circulating protein biomarker, which guides the diagnosis and treatment of prostate cancer. However, limitations in sensitivity and specificity limit utility of PSA when used as a diagnostic marker in screening population or as a prognostic, theragnostic, or surrogate biomarker in patients with recurrent or advanced prostate cancer. Accord…	0	2010
Sanchez-Carbayo, Marta	Functional Proteomics in Oncology: A Focus on Antibody Array-Based Technologies	OMICS PERSPECTIVE ON CANCER RESEARCH	Protein-protein interactions, post-translational modifications, and interaction between protein and DNA or RNA can all shift the activity of a protein from what would have been predicted by its level of transcription. Functional proteomics studies the interaction of proteins within their cellular environment to determine how a given protein accomplishes its specific cellular task. Accordingly, th…	0	2010

## Sheet: 2011
Authors	Title	Journal	Abstract	Times cited	Year
Etheridge, Alton; Lee, Inyoul; Hood, Leroy; Galas, David; Wang, Kai	Extracellular microRNA: A new source of biomarkers	MUTATION RESEARCH-FUNDAMENTAL AND MOLECULAR MECHANISMS OF MUTAGENESIS	MicroRNAs (miRNAs) are a recently discovered class of small, non-coding RNAs that regulate protein levels post-transcriptionally. miRNAs play important regulatory roles in many cellular processes, including differentiation, neoplastic transformation, and cell replication and regeneration. Because of these regulatory roles, it is not surprising that aberrant miRNA expression has been implicated in…	296	2011
Surinova, Silvia; Schiess, Ralph; Huettenhain, Ruth; Cerciello, Ferdinando; Wollscheid, Bernd; Aebersold, Ruedi	On the Development of Plasma Protein Biomarkers	JOURNAL OF PROTEOME RESEARCH	The development of plasma biomarkers has proven to be more challenging than initially anticipated. Many studies have reported lists of candidate proteins rather than validated candidate markers with an assigned performance to a specific clinical objective. Biomarker research necessitates a clear rational framework with requirements on a multitude of levels. On the technological front, the platfor…	158	2011
Anderson, Karen S.; Sibani, Sahar; Wallstrom, Garrick; Qiu, Ji; Mendoza, Eliseo A.; Raphael, Jacob; Hainsworth, Eugenie; Montor, Wagner R.; Wong, Jessica; Park, Jin G.; Lokko, Naa; Logvinenko, Tanya; Ramachandran, Niroshan; Godwin, Andrew K.; Marks, Jeffrey; Engstrom, Paul; LaBaer, Joshua	Protein Microarray Signature of Autoantibody Biomarkers for the Early Detection of Breast Cancer	JOURNAL OF PROTEOME RESEARCH	Cancer patients spontaneously generate autoantibodies (AAb) to tumor-derived proteins. To detect AAb, we have probed novel high-density custom protein microarrays (NAPPA) expressing 4988 candidate tumor antigens with sera from patients with early stage breast cancer (IBC), and bound IgG was measured. We used a three-phase serial screening approach. First, a prescreen was performed to eliminate un…	128	2011
Duijvesz, Diederick; Luider, Theo; Bangma, Chris H.; Jenster, Guido	Exosomes as Biomarker Treasure Chests for Prostate Cancer	EUROPEAN UROLOGY	Context: Although progress has been made with regard to types of markers (protein, DNA, RNA, and metabolites) and implementation of improved technologies (mass spectrometry, arrays, and deep sequencing), the discovery of novel biomarkers for prostate cancer (PCa) in complex fluids, such as serum and urine, remains a challenge. Meanwhile, recent studies have reported that many cancer-derived prote…	125	2011
Raimondo, Francesca; Morosi, Lavinia; Chinello, Clizia; Magni, Fulvio; Pitto, Marina	Advances in membranous vesicle and exosome proteomics improving biological understanding and biomarker discovery	PROTEOMICS	Exosomes are membranous vesicles released by cells in extracellular fluids: they have been found and analyzed in blood, urine, amniotic fluid, breast milk, seminal fluid, saliva and malignant effusions, besides conditioned media from different cell lines. Several recent papers show that exosome proteomes of different origin include both a common set of membrane and cytosolic proteins, and specifi…	116	2011
Khalil, Ashraf A.; Kabapy, Nihal F.; Deraz, Sahar F.; Smith, Christopher	Heat shock proteins in oncology: Diagnostic biomarkers or therapeutic targets?	BIOCHIMICA ET BIOPHYSICA ACTA-REVIEWS ON CANCER	Heat shock proteins (HSP) are a family of proteins induced in cells exposed to different insults. This induction of HSPs allows cells to survive stress conditions. Mammalian HSPs have been classified into six families according to their molecular size: HSP100, HSP90, HSP70, HSP60, HSP40 and small HSPs (15 to 30 kDa) including HSP27. These proteins act as molecular chaperones either helping in the…	111	2011
Tavoosidana, Gholamreza; Ronquist, Gunnar; Darmanis, Spyros; Yan, Junhong; Carlsson, Lena; Wu, Di; Conze, Tim; Ek, Pia; Semjonow, Axel; Eltze, Elke; Larsson, Anders; Landegren, Ulf D.; Kamali-Moghaddam, Masood	Multiple recognition assay reveals prostasomes as promising plasma biomarkers for prostate cancer	PROCEEDINGS OF THE NATIONAL ACADEMY OF SCIENCES OF THE UNITED STATES OF AMERICA	Prostasomes are microvesicles (mean diameter, 150 nm) that are produced and secreted by normal and malignant prostate acinar cells. It has been hypothesized that invasive growth of malignant prostate cells may cause these microvesicles, normally released into seminal fluid, to appear in interstitial space and therewith into peripheral circulation. The suitability of prostasomes as blood biomarker…	111	2011
Kannan, Kalpana; Wang, Liguo; Wang, Jianghua; Ittmann, Michael M.; Li, Wei; Yen, Laising	Recurrent chimeric RNAs enriched in human prostate cancer identified by deep sequencing	PROCEEDINGS OF THE NATIONAL ACADEMY OF SCIENCES OF THE UNITED STATES OF AMERICA	Transcription-induced chimeric RNAs, possessing sequences from different genes, are expected to increase the proteomic diversity through chimeric proteins or altered regulation. Despite their importance, few studies have focused on chimeric RNAs especially regarding their presence/roles in human cancers. By deep sequencing the transcriptome of 20 human prostate cancer and 10 matched benign prosta…	101	2011
Taguchi, Ayumu; Politi, Katerina; Pitteri, Sharon J.; Lockwood, William W.; Faca, Vitor M.; Kelly-Spratt, Karen; Wong, Chee-Hong; Zhang, Qing; Chin, Alice; Park, Kwon-Sik; Goodman, Gary; Gazdar, Adi F.; Sage, Julien; Dinulescu, Daniela M.; Kucherlapati, Raju; DePinho, Ronald A.; Kemp, Christopher J.; Varmus, Harold E.; Hanash, Samir M.	Lung Cancer Signatures in Plasma Based on Proteome Profiling of Mouse Tumor Models	CANCER CELL	We investigated the potential of in-depth quantitative proteomics to reveal plasma protein signatures that reflect lung tumor biology. We compared plasma protein profiles of four mouse models of lung cancer with profiles of models of pancreatic, ovarian, colon, prostate, and breast cancer and two models of inflammation. A protein signature for Titf1/Nkx2-1, a known lineage-survival oncogene in lu…	100	2011
Cima, Igor; Schiess, Ralph; Wild, Peter; Kaelin, Martin; Schueffler, Peter; Lange, Vinzenz; Picotti, Paola; Ossola, Reto; Templeton, Arnoud; Schubert, Olga; Fuchs, Thomas; Leippold, Thomas; Wyler, Stephen; Zehetner, Jens; Jochum, Wolfram; Buhmann, Joachim; Cerny, Thomas; Moch, Holger; Gillessen, Silke; Aebersold, Ruedi; Krek, Wilhelm	Cancer genetics-guided discovery of serum biomarker signatures for diagnosis and prognosis of prostate cancer	PROCEEDINGS OF THE NATIONAL ACADEMY OF SCIENCES OF THE UNITED STATES OF AMERICA	A key barrier to the realization of personalized medicine for cancer is the identification of biomarkers. Here we describe a two-stage strategy for the discovery of serum biomarker signatures corresponding to specific cancer-causing mutations and its application to prostate cancer (PCa) in the context of the commonly occurring phosphatase and tensin homolog ( PTEN) tumor-suppressor gene inactivat…	90	2011
Marimuthu, Arivusudar; O'Meally, Robert. N.; Chaerkady, Raghothama; Subbannayya, Yashwanth; Nanjappa, Vishalakshi; Kumar, Praveen; Kelkar, Dhanashree S.; Pinto, Sneha M.; Sharma, Rakesh; Renuse, Santosh; Goel, Renu; Christopher, Rita; Delanghe, Bernard; Cole, Robert. N.; Harsha, H. C.; Pandey, Akhilesh	A Comprehensive Map of the Human Urinary Proteome	JOURNAL OF PROTEOME RESEARCH	The study of the human urinary proteome has the potential to offer significant insights into normal physiology as well as disease pathology. The information obtained from such studies could be applied to the diagnosis of various diseases. The high sensitivity, resolution, and mass accuracy of the latest generation of mass spectrometers provides an opportunity to accurately catalog the proteins pr…	80	2011
Ponten, F.; Schwenk, J. M.; Asplund, A.; Edqvist, P. -H. D.	The Human Protein Atlas as a proteomic resource for biomarker discovery	JOURNAL OF INTERNAL MEDICINE	The analysis of tissue-specific expression at both the gene and protein levels is vital for understanding human biology and disease. Antibody-based proteomics provides a strategy for the systematic generation of antibodies against all human proteins to combine with protein profiling in tissues and cells using tissue microarrays, immunohistochemistry and immunofluorescence. The Human Protein Atlas…	77	2011
Trimmer, Casey; Sotgia, Federica; Whitaker-Menezes, Diana; Balliet, Renee M.; Eaton, Gregory; Martinez-Outschoorn, Ubaldo E.; Pavlides, Stephanos; Howell, Anthony; Iozzo, Renato V.; Pestell, Richard G.; Scherer, Philipp E.; Capozza, Franco; Lisanti, Michael P.	Caveolin-1 and mitochondrial SOD2 (MnSOD) function as tumor suppressors in the stromal microenvironment A new genetically tractable model for human cancer associated fibroblasts	CANCER BIOLOGY & THERAPY	We have recently proposed a new model for understanding tumor metabolism, termed: "The Autophagic Tumor Stroma Model of Cancer Metabolism". In this new paradigm, catabolism (autophagy) in the tumor stroma fuels the anabolic growth of aggressive cancer cells. Mechanistically, tumor cells induce autophagy in adjacent cancer-associated fibroblasts via the loss of caveolin-1 (Cav-1), which is suffici…	69	2011
Powolny, Anna A.; Bommareddy, Ajay; Hahm, Eun-Ryeong; Normolle, Daniel P.; Beumer, Jan H.; Nelson, Joel B.; Singh, Shivendra V.	Chemopreventative Potential of the Cruciferous Vegetable Constituent Phenethyl Isothiocyanate in a Mouse Model of Prostate Cancer	JNCI-JOURNAL OF THE NATIONAL CANCER INSTITUTE	Background This study was undertaken to determine the chemopreventative efficacy of phenethyl isothiocyanate (PEITC), a bioactive constituent of many edible cruciferous vegetables, in a mouse model of prostate cancer, and to identify potential biomarker(s) associated with PEITC response.Methods The chemopreventative activity of dietary PEITC was investigated in Transgenic Adenocarcinoma of Mouse …	65	2011
Desmetz, C.; Mange, A.; Maudelonde, T.; Solassol, J.	Autoantibody signatures: progress and perspectives for early cancer detection	JOURNAL OF CELLULAR AND MOLECULAR MEDICINE	Becoming invasive is a crucial step in cancer development, and the early spread of tumour cells is usually undetected by current imaging technologies. In patients with cancer and no signs of overt metastases, sensitive methods have been developed to identify circulating autoantibodies and their antigen counterparts in several cancers. These technologies are often based on proteomic approaches, an…	60	2011
Cazares, Lisa H.; Troyer, Dean A.; Wang, Binghe; Drake, Richard R.; Semmes, O. John	MALDI tissue imaging: from biomarker discovery to clinical applications	ANALYTICAL AND BIOANALYTICAL CHEMISTRY	Matrix-assisted laser desorption ionization (MALDI) imaging mass spectrometry (IMS) is a powerful tool for the generation of multidimensional spatial expression maps of biomolecules directly from a tissue section. From a clinical proteomics perspective, this method correlates molecular detail to histopathological changes found in patient-derived tissues, enhancing the ability to identify candidat…	58	2011
Trock, Bruce J.	Application of metabolomics to prostate cancer	UROLOGIC ONCOLOGY-SEMINARS AND ORIGINAL INVESTIGATIONS	The prostate has long been known to exhibit unique metabolite profiles. In the last decade, advances in nuclear magnetic resonance spectroscopy and mass spectrometry have been applied toward identifying metabolic alterations in prostate cancer that may provide clinically useful biomarkers. As with genomics and proteomics, advances in technology and bioinformatics have led to the application of me…	56	2011
Liu, Chibo	The Application of SELDI-TOF-MS in Clinical Diagnosis of Cancers	JOURNAL OF BIOMEDICINE AND BIOTECHNOLOGY	Cancer diagnosis is important, and the early diagnosis of cancers could predict amore successful treatment. The proteomic studies emerged to be useful in combined analyses of samples from patients and provide more accurate diagnosis when compared to the single-factor-based diagnosis. In recent years, cancer detection with surface-enhanced laser desorption/ionization time of flight mass spectromet…	53	2011
Selevsek, Nathalie; Matondo, Mariette; Sanchez Carbayo, Marta; Aebersold, Ruedi; Domon, Bruno	Systematic quantification of peptides/proteins in urine using selected reaction monitoring	PROTEOMICS	The evaluation of biomarkers in bodily fluids necessitates the development of robust methods to quantify proteins in a complex background, using large sets of samples. The ability to multiplex numerous analytes in a single assay expedites the process. Liquid chromatography-mass spectrometry (LC-MS) analyses performed in selected reaction monitoring (SRM) in conjunction with stable isotope dilutio…	52	2011
Pawar, Harsh; Kashyap, Manoj Kumar; Sahasrabuddhe, Nandini A.; Renuse, Santosh; Harsha, H. C.; Kumar, Praveen; Sharma, Jyoti; Kandasamy, Kumaran; Marimuthu, Arivusudar; Nair, Bipin; Rajagopalan, Sudha; Maharudraiah, Jagadeesha; Premalatha, Chennagiri Shrinivasamurthy; Kumar, Kariyanakatte Veeraiah Veerendra; Vijayakumar, M.; Chaerkady, Raghothama; Prasad, Thotterthodi Subrahmanya Keshava; Kumar, …	Quantitative tissue proteomics of esophageal squamous cell carcinoma for novel biomarker discovery	CANCER BIOLOGY & THERAPY	Esophageal squamous cell carcinoma (ESCC) is among the top ten most frequent malignancies worldwide. In this study, our objective was to identify potential biomarkers for ESCC through a quantitative proteomic approach using the isobaric tags for relative and absolute quantitation (iTRAQ) approach. We compared the protein expression profiles of ESCC tumor tissues with the corresponding adjacent no…	51	2011
Abu-Asab, Mones S.; Chaouchi, Mohamed; Alesci, Salvatore; Galli, Susana; Laassri, Majid; Cheema, Amrita K.; Atouf, Fouad; VanMeter, John; Amri, Hakima	Biomarkers in the Age of Omics: Time for a Systems Biology Approach	OMICS-A JOURNAL OF INTEGRATIVE BIOLOGY	Limitations to biomarker discovery are not only technical or bioinformatic but conceptual as well. In our attempt to offer a solution, we are highlighting three issues that we think are limiting progress in biomarkers discovery. First, the confusion stemming from the imposition of a pathology-type immunohistochemical marker (IHCM) concept on omics data without fully understanding the characterist…	45	2011
Ai, Jianzhong; Huang, Huizhe; Lv, Xiaoyan; Tang, Ziwei; Chen, Mianzhi; Chen, Tielin; Duan, Weiwei; Sun, Huan; Li, Qingwei; Tan, Ruizhi; Liu, Yuhang; Duan, Jingjing; Yang, Yang; Wei, Yuquan; Li, Yan; Zhou, Qin	FLNA and PGK1 are Two Potential Markers for Progression in Hepatocellular Carcinoma	CELLULAR PHYSIOLOGY AND BIOCHEMISTRY	Background/Aims: Hepatocellular carcinoma (HCC) is one of the most deadly diseases; metastasis and recurrence are the most important factors that affect the therapy of HCC chronically. Until now, the prognosis for the metastasis of HCC had not improved. Recently, several proteins that are related to metastasis and invasion of HCC were identified, but the effective markers still remain to be eluci…	44	2011
Skvortsov, Sergej; Schaefer, Georg; Stasyk, Taras; Fuchsberger, Christian; Bonn, Guenther Karl; Bartsch, Georg; Klocker, Helmut; Huber, Lukas Alfons	Proteomics Profiling of Microdissected Low- and High-Grade Prostate Tumors Identifies Lamin A as a Discriminatory Biomarker	JOURNAL OF PROTEOME RESEARCH	Proteomics screening methods for the identification of diagnostic and prognostic biomarkers in cancer are still lagging behind DNA- or RNA-based analysis. We used two-dimensional differential gel electrophoresis (2D-DIGE) in combination with laser capture microdissection (LCM) and MALDI-TOF/TOF mass spectrometry to determine differentially abundant proteins and candidate biomarkers in prostate ca…	44	2011
Moon, Pyong-Gon; You, Sungyong; Lee, Jeong-Eun; Hwang, Daehee; Baek, Moon-Chang	URINARY EXOSOMES AND PROTEOMICS	MASS SPECTROMETRY REVIEWS	A number of highly abundant proteins in urine have been identified through proteomics approaches, and some have been considered as disease-biomarker candidates. These molecules might be clinically useful in diagnosis of various diseases. However, none has proven to be specifically indicative of perturbations of cellular processes in cells associated with urogenital diseases. Exosomes could be rel…	42	2011
Ralhan, Ranju; Masui, Olena; DeSouza, Leroi V.; Matta, Ajay; Macha, Muzafar; Siu, K. W. Michael	Identification of proteins secreted by head and neck cancer cell lines using LC-MS/MS: Strategy for discovery of candidate serological biomarkers	PROTEOMICS	In search of blood-based biomarkers that would enhance the ability to diagnose head and neck/oral squamous cell carcinoma (HNOSCC) in early stages or predict its prognosis, we analyzed the HNOSCC secretome (ensemble of proteins secreted and/or shed from the tumor cells) for potential biomarkers using proteomic technologies. LC-MS/MS was used to identify proteins in the conditioned media of four H…	41	2011
Putluri, Nagireddy; Shojaie, Ali; Vasu, Vihas T.; Nalluri, Srilatha; Vareed, Shaiju K.; Putluri, Vasanta; Vivekanandan-Giri, Anuradha; Byun, Jeman; Pennathur, Subramaniam; Sana, Theodore R.; Fischer, Steven M.; Palapattu, Ganesh S.; Creighton, Chad J.; Michailidis, George; Sreekumar, Arun	Metabolomic Profiling Reveals a Role for Androgen in Activating Amino Acid Metabolism and Methylation in Prostate Cancer Cells	PLOS ONE	Prostate cancer is the second leading cause of cancer related death in American men. Development and progression of clinically localized prostate cancer is highly dependent on androgen signaling. Metastatic tumors are initially responsive to anti-androgen therapy, however become resistant to this regimen upon progression. Genomic and proteomic studies have implicated a role for androgen in regula…	41	2011
Ray, Sandipan; Reddy, Panga Jaipal; Choudhary, Sandeep; Raghu, Dinesh; Srivastava, Sanjeeva	Emerging nanoproteomics approaches for disease biomarker detection: A current perspective	JOURNAL OF PROTEOMICS	Availability of genome sequence of human and different pathogens has advanced proteomics research for various clinical applications. One of the prime goals of proteomics is identification and characterization of biomarkers for cancer and other fatal human diseases to aid an early diagnosis and monitor disease progression. However, rapid detection of low abundance biomarkers from the complex biolo…	40	2011
Ummanni, Ramesh; Mundt, Frederike; Pospisil, Heike; Venz, Simone; Scharf, Christian; Barett, Christine; Faelth, Maria; Koellermann, Jens; Walther, Reinhard; Schlomm, Thorsten; Sauter, Guido; Bokemeyer, Carsten; Sueltmann, Holger; Schuppert, A.; Bruemmendorf, Tim H.; Balabanov, Stefan	Identification of Clinically Relevant Protein Targets in Prostate Cancer with 2D-DIGE Coupled Mass Spectrometry and Systems Biology Network Platform	PLOS ONE	Prostate cancer (PCa) is the most common type of cancer found in men and among the leading causes of cancer death in the western world. In the present study, we compared the individual protein expression patterns from histologically characterized PCa and the surrounding benign tissue obtained by manual micro dissection using highly sensitive two-dimensional differential gel electrophoresis (2D-DI…	36	2011
George, Jasmine; Shukla, Yogeshwer	Pesticides and cancer: Insights into toxicoproteomic-based findings	JOURNAL OF PROTEOMICS	Humans are often exposed to a variety of pollutants that contribute to an individual's risk for diseases including cancer. Animal, cell cultures and epidemiological lines of evidence demonstrate that exposure to various environmental pollutants including pesticides are associated with increasing frequency of cancers. Organophosphates, organochlorines, carbamates, pyrethroids, the major groups of …	36	2011
Garbis, Spiros D.; Roumeliotis, Theodoros I.; Tyritzis, Stavros I.; Zorpas, Kostas M.; Pavlakis, Kitty; Constantinides, Constantinos A.	A Novel Multidimensional Protein Identification Technology Approach Combining, Protein Size Exclusion Prefractionation, Peptide Zwitterion-Ion Hydrophilic Interaction Chromatography, and Nano-Ultraperformance RP Chromatography/nESI-MS2 for the in-Depth Analysis of the Serum Proteome and Phosphoproteome: Application to Clinical Sera Derived from Humans with Benign Prostate Hyperplasia	ANALYTICAL CHEMISTRY	The current proof-of-principle study was aimed toward development of a novel multidimensional protein identification technology (MudPIT) approach for the in-depth proteome analysis of human serum derived from patients with benign prostate hyperplasia (BPH) using rational chromatographic design principles. This study constituted an extension of our published work relating to the identification and…	36	2011
Albalat, Amaya; Mischak, Harald; Mullen, William	Clinical application of urinary proteomics/peptidomics	EXPERT REVIEW OF PROTEOMICS	The technology platforms for proteome analysis have advanced considerably over the last few years. Driven by these advancements in technology, the number of studies on the analysis of the proteome/peptidome, with the aim of defining clinically relevant biomarkers, has substantially risen. Urine has become an increasingly relevant target for clinically oriented proteome analysis; the first clinica…	34	2011
Bakry, R.; Rainer, M.; Huck, C. W.; Bonn, G. K.	Protein profiling for cancer biomarker discovery using matrix-assisted laser desorption/ionization time-of-flight mass spectrometry and infrared imaging: A review	ANALYTICA CHIMICA ACTA	Cancer biomarker refers to a substance or process that is indicative of the presence of cancer in the body. A biomarker might be either a molecule secreted by a tumor or it can be a specific response of the body to the presence of cancer. Cancer biomarker-based diagnostics have applications for establishing disease predisposition, early detection, cancer staging, therapy selection, identifying wh…	34	2011
Tian, Yuan; Bova, G. Steven; Zhang, Hui	Quantitative Glycoproteomic Analysis of Optimal Cutting Temperature-Embedded Frozen Tissues Identifying Glycoproteins Associated with Aggressive Prostate Cancer	ANALYTICAL CHEMISTRY	Prostate cancer is the most common malignancy in men in the United States, and one in seven men with prostate cancer dies of the disease. A major issue of prostate diagnosis is that there is no good method to reliably distinguish aggressive prostate cancer from nonaggressive prostate cancer. This leads to significant unnecessary suffering among prostate cancer patients and massive unnecessary hea…	33	2011
Albrethsen, Jakob	The first decade of MALDI protein profiling: A lesson in translational, biomarker research	JOURNAL OF PROTEOMICS	MALDI protein profiling has identified several important challenges in omics-based biomarker research. First, research into the analytical performance of a novel omics-platform of potential diagnostic impact must be carried out in a critical manner and according to common guidelines. Evaluation studies should be performed at an early time and preferably before massive advancement into explorative…	31	2011
de Leoz, Maria Lorna A.; Young, Lawrence J. T.; An, Hyun Joo; Kronewitter, Scott R.; Kim, Jaehan; Miyamoto, Suzanne; Borowsky, Alexander D.; Chew, Helen K.; Lebrilla, Carlito B.	High-Mannose Glycans are Elevated during Breast Cancer Progression	MOLECULAR & CELLULAR PROTEOMICS	Alteration in glycosylation has been observed in cancer. However, monitoring glycosylation changes during breast cancer progression is difficult in humans. In this study, we used a well-characterized transplantable breast tumor mouse model, the mouse mammary tumor virus-polyoma middle T antigen, to observe early changes in glycosylation. We have previously used the said mouse model to look at O-l…	31	2011
Teahan, Orla; Bevan, Charlotte L.; Waxman, Jonathan; Keun, Hector C.	Metabolic signatures of malignant progression in prostate epithelial cells	INTERNATIONAL JOURNAL OF BIOCHEMISTRY & CELL BIOLOGY	Prognostic markers that can distinguish indolent from aggressive prostate cancer could have substantial patient benefit, helping to target patients most in need of radical intervention, while avoiding overtreatment of a highly prevalent condition. The search for novel cancer biomarkers has been facilitated by the development of technologies for "global" biomolecular profiling, used in the science…	30	2011
Caccia, Dario; Domingues, Laura Zanetti; Micciche, Francesca; De Bortoli, Maida; Carniti, Cristiana; Mondellini, Piera; Bongarzone, Italia	Secretome Compartment Is a Valuable Source of Biomarkers for Cancer-Relevant Pathways	JOURNAL OF PROTEOME RESEARCH	In principle, targeted therapies have optimal activity against a specific subset of tumors that depend upon the targeted molecule or pathway for growth, survival, or metastasis. Consequently, it is important in drug development and clinical practice to have predictive biomarkers that can reliably identify patients who will benefit from a given therapy. We analyzed tumor cell-line secretomes (cond…	30	2011
Poston, Chloe N.; Duong, Ellen; Cao, Yuan; Bazemore-Walker, Carthene R.	Proteomic analysis of lipid raft-enriched membranes isolated from internal organelles	BIOCHEMICAL AND BIOPHYSICAL RESEARCH COMMUNICATIONS	The mitochondria-associated membrane (MAM) is a sub-region of the endoplasmic reticulum (ER) that facilitates crosstalk between the ER and mitochondria. The MAM actively influences vital cellular processes including Ca(2+) signaling and protein folding. Detergent-resistant microdomains (DRMs) may localize proteins to the mitochondria/MAM interface to coordinate these events. However, the protein …	28	2011
Babel, Ingrid; Barderas, Rodrigo; Diaz-Uriarte, Ramon; Moreno, Victor; Suarez, Adolfo; Jesus Fernandez-Acenero, Maria; Salazar, Ramon; Capella, Gabriel; Ignacio Casal, J.	Identification of MST1/STK4 and SULF1 Proteins as Autoantibody Targets for the Diagnosis of Colorectal Cancer by Using Phage Microarrays	MOLECULAR & CELLULAR PROTEOMICS	The characterization of the humoral response in cancer patients is becoming a practical alternative to improve early detection. We prepared phage microarrays containing colorectal cancer cDNA libraries to identify phage-expressed peptides recognized by tumor-specific autoantibodies from patient sera. From a total of 1536 printed phages, 128 gave statistically significant values to discriminate ca…	28	2011
De Flora, Silvio; Micale, Rosanna T.; La Maestra, Sebastiano; Izzotti, Alberto; D'Agostini, Francesco; Camoirano, Anna; Davoli, Serena A.; Troglio, Maria Giovanna; Rizzi, Federica; Davalli, Pierpaola; Bettuzzi, Saverio	Upregulation of Clusterin in Prostate and DNA Damage in Spermatozoa from Bisphenol A-Treated Rats and Formation of DNA Adducts in Cultured Human Prostatic Cells	TOXICOLOGICAL SCIENCES	Among endocrine disruptors, the xenoestrogen bisphenol A (BPA) deserves particular attention due to widespread human exposure. Besides hormonal effects, BPA has been suspected to be involved in breast and prostate carcinogenesis, which share similar estrogen-related mechanisms. We previously demonstrated that administration of BPA to female mice results in the formation of DNA adducts and proteom…	27	2011
Fan, Yue; Murphy, Thomas Brendan; Byrne, Jennifer C.; Brennan, Lorraine; Fitzpatrick, John M.; Watson, R. William G.	Applying Random Forests To Identify Biomarker Panels in Serum 2D-DIGE Data for the Detection and Staging of Prostate Cancer	JOURNAL OF PROTEOME RESEARCH	In recent years, Prostate Specific Antigen (PSA) testing is widespread and has been associated with deceased mortality rates; however, this testing has raised concerns of overdiagnosis and overtreatment. It is dear that additional biomarkers are required. To identify these biomarkers, we have undertaken proteomics and metabolomics expression profiles of serum samples from BPH, Gleason score 5 and…	27	2011
Alaiya, Ayodele A.; Al-Mohanna, Mai; Aslam, Muhammad; Shinwari, Zakia; Al-Mansouri, Layla; Al-Rodayan, Maha; Al-Eid, Maha; Ahmad, Irfan; Hanash, Kamal; Tulbah, Asma; Bin Mahfooz, Ali; Adra, Chaker	Proteomics-based signature for human benign prostate hyperplasia and prostate adenocarcinoma	INTERNATIONAL JOURNAL OF ONCOLOGY	Prostate adenocarcinoma often presents at a late stage, due to a lack of early clinical symptoms and lack of accurate objective markers. This study aimed to identify and validate proteomics-based biomarkers useful for prostate cancer diagnosis and to establish a marker-panel for prostate cancer and benign prostate hyperplasia (BPH). Global protein expression patterns in fresh tissue specimens fro…	26	2011
Issaq, Haleem J.; Fox, Stephen D.; Chan, King C.; Veenstra, Timothy D.	Global proteomics and metabolomics in cancer biomarker discovery	JOURNAL OF SEPARATION SCIENCE	Chromatography and electrophoresis have been used for the last half-century to separate small and large molecules. Advances in MS instrumentation and techniques for sample introduction into the mass analyzer (i.e. matrix-assisted laser desorption/ionization and electrospray ionization), chromatography in all its formats and modes and two-dimensional gel electrophoresis, including two-dimensional …	26	2011
Cohen, Meital; Yossef, Rami; Erez, Tamir; Kugel, Aleksandra; Welt, Michael; Karpasas, Mark M.; Bones, Jonathan; Rudd, Pauline M.; Taieb, Julien; Boissin, Herve; Harats, Dror; Noy, Karin; Tekoah, Yoram; Lichtenstein, Rachel G.; Rubin, Eitan; Porgador, Angel	Serum Apolipoproteins C-I and C-III Are Reduced in Stomach Cancer Patients: Results from MALDI-Based Peptidome and Immuno-Based Clinical Assays	PLOS ONE	Finding new peptide biomarkers for stomach cancer in human sera that can be implemented into a clinically practicable prediction method for monitoring of stomach cancer. We studied the serum peptidome from two different biorepositories. We first employed a C8-reverse phase liquid chromatography approach for sample purification, followed by mass-spectrometry analysis. These were applied onto serum…	25	2011
Jaeras, Kerstin; Anderson, Karen	Autoantibodies in cancer: prognostic biomarkers and immune activation	EXPERT REVIEW OF PROTEOMICS	The development of proteomic technologies that display a wide variety of antigenic structures has led to the identification of autoantibodies to cancer-derived tumor antigens. These autoantibodies have been detected in sera from patients with multiple cancer types, and are being evaluated as biomarkers for early cancer detection. It is not known whether these antibodies also contribute to active …	25	2011
Kim, Phillip; Liu, Xinjun; Lee, Tani; Liu, Limin; Barham, Robert; Kirkland, Richard; Leesman, Glen; Kuller, Anne; Ybarrondo, Belen; Ng, Shi-Chung; Singh, Sharat	Highly sensitive proximity mediated immunoassay reveals HER2 status conversion in the circulating tumor cells of metastatic breast cancer patients	PROTEOME SCIENCE	Background: The clinical benefits associated with targeted oncology agents are generally limited to subsets of patients. Even with favorable biomarker profiles, many patients do not respond or acquire resistance. Existing technologies are ineffective for treatment monitoring as they provide only static and limited information and require substantial amounts of tissue. Therefore, there is an urgen…	25	2011
Kaelin, Martin; Cima, Igor; Schiess, Ralph; Fankhauser, Niklaus; Powles, Tom; Wild, Peter; Templeton, Arnoud; Cerny, Thomas; Aebersold, Ruedi; Krek, Wilhelm; Gillessen, Silke	Novel Prognostic Markers in the Serum of Patients With Castration-Resistant Prostate Cancer Derived From Quantitative Analysis of the Pten Conditional Knockout Mouse Proteome	EUROPEAN UROLOGY	Background: Metastatic castration-resistant prostate cancer (mCRPC) is associated with a poor outcome. Prognostic information is useful and aids treatment decisions. However, current nomograms based on clinical parameters alone have weak prognostic accuracy. Therefore, the identification of new prognostic serum biomarkers could be useful.Objectives: To assess if quantitative analysis of the phosp…	25	2011
Williams, Simon A.; Jelinek, Christine A.; Litvinov, Ivan; Cotter, Robert J.; Isaacs, John T.; Denmeade, Samuel R.	Enzymatically Active Prostate-Specific Antigen Promotes Growth of Human Prostate Cancers	PROSTATE	BACKGROUND. Prostate specific antigen (PSA) is the best-known member of the kallikrein-related peptidase family, with an established role as a prostatic disease biomarker. Although it is produced at high levels by all stages of prostate cancer, it is uncertain if PSA plays a role in prostate cancer initiation and progression. We decided to investigate the impact of PSA and its enzymatic activity …	24	2011
Lim, Mark David; Dickherber, Anthony; Compton, Carolyn C.	Before You Analyze a Human Specimen, Think Quality, Variability, and Bias	ANALYTICAL CHEMISTRY	Personalized medicine requires capabilities to detect and measure health-associated biomarkers with increasingly specific and sensitive methods, putting analytical chemists at the front lines of translational research. Analytical scientists must be upstream in the experimental design process because the analysis of a biospecimen (tissue, blood, etc.) presents technical and experimental design com…	24	2011
Kadowaki, Masami; Sangai, Takafumi; Nagashima, Takeshi; Sakakibara, Masahiro; Yoshitomi, Hideyuki; Takano, Shigetsugu; Sogawa, Kazuyuki; Umemura, Hiroshi; Fushimi, Koya; Nakatani, Yukio; Nomura, Fumio; Miyazaki, Masaru	Identification of vitronectin as a novel serum marker for early breast cancer detection using a new proteomic approach	JOURNAL OF CANCER RESEARCH AND CLINICAL ONCOLOGY	Breast cancer is the most frequent malignancy in women. However, no useful serum markers with high sensitivity and specificity for the detection of early breast cancer have been identified. The search for biological markers of early breast cancer is of continual interest in experimental and clinical breast cancer research. We recently described a simple and highly reproducible three-step proteome…	23	2011
Sanchez-Carbayo, Marta	Antibody Microarrays as Tools for Biomarker Discovery	PROTEIN MICROARRAYS: METHODS AND PROTOCOLS	The cancer biomarkers field is being enriched by molecular profiling obtained by high-throughput approaches. Targeted antibody arrays are strongly contributing to the identification of protein cancer biomarker candidates and functional proteomic analyses. Due to their versatility, novel technological and experimental design implementations are broadening the applications of antibody arrays. Howev…	23	2011
Grimm, D.; Bauer, J.; Pietsch, J.; Infanger, M.; Eucker, J.; Eilles, C.; Schoenberger, J.	Diagnostic and Therapeutic Use of Membrane Proteins in Cancer Cells	CURRENT MEDICINAL CHEMISTRY	As proteomics technologies develop, increasing number of membrane-associated proteins specific for cancer cells are being discovered. These proteins are of great interest, particularly because they are rich in targets for antibodies. Amongst them candidate biomarkers for early tumor diagnosis, prognosis and treatment have been detected.The suitability of several membrane-associated proteins as ta…	23	2011
Rucevic, Marijana; Hixson, Douglas; Josic, Djuro	Mammalian plasma membrane proteins as potential biomarkers and drug targets	ELECTROPHORESIS	Defining the plasma membrane proteome is crucial to understand the role of plasma membrane in fundamental biological processes. Change in membrane proteins is one of the first events that take place under pathological conditions, making plasma membrane proteins a likely source of potential disease biomarkers with prognostic or diagnostic potential. Membrane proteins are also potential targets for…	22	2011
Makawita, Shalini; Smith, Chris; Batruch, Ihor; Zheng, Yingye; Rueckert, Felix; Gruetzmann, Robert; Pilarsky, Christian; Gallinger, Steven; Diamandis, Eleftherios P.	Integrated Proteomic Profiling of Cell Line Conditioned Media and Pancreatic Juice for the Identification of Pancreatic Cancer Biomarkers	MOLECULAR & CELLULAR PROTEOMICS	Pancreatic cancer is one of the leading causes of cancer-related deaths, for which serological biomarkers are urgently needed. Most discovery-phase studies focus on the use of one biological source for analysis. The present study details the combined mining of pancreatic cancer-related cell line conditioned media and pancreatic juice for identification of putative diagnostic leads. Using strong c…	22	2011
Monari, Emanuela; Casali, Christian; Cuoghi, Aurora; Nesci, Jessica; Bellei, Elisa; Bergamini, Stefania; Fantoni, Luca I.; Natali, Pamela; Morandi, Uliano; Tomasi, Aldo	Enriched sera protein profiling for detection of non-small cell lung cancer biomarkers	PROTEOME SCIENCE	Background: Non Small Cell Lung Cancer (NSCLC) is the major cause of cancer related-death. Many patients receive diagnosis at advanced stage leading to a poor prognosis. At present, no satisfactory screening tests are available in clinical practice and the discovery and validation of new biomarkers is mandatory. Surface Enhanced Laser Desorption/ Ionization Time-of-Flight Mass Spectrometry (SELDI…	22	2011
Sun, Chuanyu; Song, Chao; Ma, Zhicheng; Xu, Ke; Zhang, Yang; Jin, Hong; Tong, Shijun; Ding, Weihong; Xia, Guowei; Ding, Qiang	Periostin identified as a potential biomarker of prostate cancer by iTRAQ-proteomics analysis of prostate biopsy	PROTEOME SCIENCE	Background: Proteomics may help us better understand the changes of multiple proteins involved in oncogenesis and progression of prostate cancer(PCa) and identify more diagnostic and prognostic biomarkers. The aim of this study was to screen biomarkers of PCa by the proteomics analysis using isobaric tags for relative and absolute quantification(iTRAQ).Methods: The patients undergoing prostate bi…	21	2011
Golugula, Abhishek; Lee, George; Master, Stephen R.; Feldman, Michael D.; Tomaszewski, John E.; Speicher, David W.; Madabhushi, Anant	Supervised Regularized Canonical Correlation Analysis: integrating histologic and proteomic measurements for predicting biochemical recurrence following prostate surgery	BMC BIOINFORMATICS	Background: Multimodal data, especially imaging and non-imaging data, is being routinely acquired in the context of disease diagnostics; however, computational challenges have limited the ability to quantitatively integrate imaging and non-imaging data channels with different dimensionalities and scales. To the best of our knowledge relatively few attempts have been made to quantitatively fuse su…	21	2011
Brauer, Heather Ann; Libby, Tanya E.; Mitchell, Breeana L.; Li, Lin; Chen, Chu; Randolph, Timothy W.; Yasui, Yutaka Y.; Lampe, Johanna W.; Lampe, Paul D.	Cruciferous vegetable supplementation in a controlled diet study alters the serum peptidome in a GSTM1-genotype dependent manner	NUTRITION JOURNAL	Background: Cruciferous vegetable intake is inversely associated with the risk of several cancers. Isothiocyanates (ITC) are hypothesized to be the major bioactive constituents contributing to these cancer-preventive effects. The polymorphic glutathione-S-transferase (GST) gene family encodes several enzymes which catalyze ITC degradation in vivo.Methods: We utilized high throughput proteomics me…	20	2011
Barlak, Yasam; Deger, Orhan; Colak, Meltem; Karatayli, Senem Ceren; Bozdayi, Abdurrahman Mithat; Yucesan, Fulya	Effect of Turkish propolis extracts on proteome of prostate cancer cell line	PROTEOME SCIENCE	Background: Propolis is a natural, resinous hive product that has several pharmacological activities. Its composition varies depending on the vegetation, climate, season and environmental conditions of the area from where it was collected. Surface enhanced laser desorption ionization time of flight mass spectrometry (SELDI-TOF MS) is a proteomic approach which has been used in cancer proteomics s…	19	2011
Meplan, Catherine	Trace elements and ageing, a genomic perspective using selenium as an example	JOURNAL OF TRACE ELEMENTS IN MEDICINE AND BIOLOGY	Trace elements are key regulators of metabolic and physiological pathways known to be altered during the ageing process and therefore have the capacity to modulate the rate of biological ageing. Optimal intake is required to maintain homeostasis and to increase cell protection. Deficiencies are associated with specific illnesses. However the contribution of commonly observed life-long sub-optimal…	19	2011
Hubbard, Sarah C.; Boyce, Michael; McVaugh, Cheryl T.; Peehl, Donna M.; Bertozzi, Carolyn R.	Cell surface glycoproteomic analysis of prostate cancer-derived PC-3 cells	BIOORGANIC & MEDICINAL CHEMISTRY LETTERS	Most clinically approved biomarkers of cancer are glycoproteins, and those residing on the cell surface are of particular interest in biotherapeutics. We report a method for selective labeling, affinity enrichment, and identification of cell-surface glycoproteins. PC-3 cells and primary human prostate cancer tissue were treated with peracetylated N-azidoacetylgalactosamine, resulting in metabolic…	19	2011
Lee, Eun-Kyung; Cho, Hyungdon; Kim, Chan-Wha	Proteomic analysis of cancer stem cells in human prostate cancer cells	BIOCHEMICAL AND BIOPHYSICAL RESEARCH COMMUNICATIONS	Results from recent studies support the hypothesis that cancer stem cells (CSCs) are responsible for tumor initiation and formation. Here, we applied a proteome profiling approach to investigate the mechanisms of CSCs and to identify potential biomarkers in the prostate cancer cell line DU145. Using MACS, the DU145 prostate cancer cell line was isolated into CD44+ or CD44- cells. In sphere cultur…	18	2011
Wang, Cun; Guo, Kun; Gao, Dongmei; Kang, Xiaonan; Jiang, Kai; Li, Yan; Sun, Lu; Zhang, Shu; Sun, Chun; Liu, Xiaohui; Wu, Weizhong; Yang, Pengyuan; Liu, Yinkun	Identification of transaldolase as a novel serum biomarker for hepatocellular carcinoma metastasis using xenografted mouse model and clinic samples	CANCER LETTERS	Hepatocellular carcinoma (HCC) is one of serious disorders with the highest morbidities and mortalities worldwide. Metastasis is the major concern that causes death in HCC. The goal of this study was to screen and identify potential serum proteins indicating HCC metastasis. Serum samples collected from control and HCCLM3-R metastatic HCC tumor model at specific stages of metastasis (1 wk, 3 wks a…	18	2011
Dunn, Barbara K.; Jegalian, Karin; Greenwald, Peter	Biomarkers for Early Detection and as Surrogate Endpoints in Cancer Prevention Trials: Issues and Opportunities	CLINICAL CANCER PREVENTION	In orders to improve the early detection and diagnosis of cancer, give more accurate prognoses, stratify individuals by risk, predict response to treatment, and help the transition of basic research into clinical application, biomarkers are needed that accurately represent or predict clinical outcomes. To be useful in trails for chemopreventive agent development, biomarkers must be subject to mod…	18	2011
Su, Ching-Chyuan; Su, Jui-Hsin; Lin, Jen-Jie; Chen, Cheng-Chi; Hwang, Wen-Ing; Huang, Han Hsiang; Wu, Yu-Jen	An Investigation into the Cytotoxic Effects of 13-Acetoxysarcocrassolide from the Soft Coral Sarcophyton crassocaule on Bladder Cancer Cells	MARINE DRUGS	Active compounds from natural products have been widely studied. The anti-tumor effects of 13-acetoxysarcocrassolide isolated from Formosan soft coral Sarcophyton crassocaule on bladder cancer cells were examined in this study. An MTT assay showed that 13-acetoxysarcocrassolide was cytotoxic to bladder female transitional cancer (BFTC) cells. We determined that the BFTC cells underwent cell death…	17	2011
Husi, Holger; Stephens, Nathan; Cronshaw, Andrew; MacDonald, Alisdair; Gallagher, Iain; Greig, Carolyn; Fearon, Kenneth C. H.; Ross, James A.	Proteomic analysis of urinary upper gastrointestinal cancer markers	PROTEOMICS CLINICAL APPLICATIONS	Purpose: We have investigated the use of human urine as a non-invasive medium to screen for molecular biomarkers of carcinomas of the upper gastrointestinal (uGI) tract using SELDI-TOF-MS.Experimental design: A total of 120 urine specimens from 60 control and 60 uGI cancer patients were analysed to establish a potential biomarker fingerprint for the weak cation exchanger CM10 chip surface, which …	15	2011
Drake, Richard R.; Cazares, Lisa H.; Jones, E. Ellen; Fuller, Thomas W.; Semmes, O. John; Laronga, Christine	Challenges to Developing Proteomic-Based Breast Cancer Diagnostics	OMICS-A JOURNAL OF INTEGRATIVE BIOLOGY	Over the past decade, multiple genetic and histological approaches have accelerated development of new breast cancer diagnostics and treatment paradigms. Multiple distinct genetic subtypes of breast cancers have been defined, and this has progressively led toward more personalized medicine in regard to treatment options. There still remains a deficiency in the development of molecular diagnostic …	14	2011
Johnston, Olwyn; Cassidy, Hilary; O'Connell, Sein; O'Riordan, Aisling; Gallagher, William; Maguire, Patricia B.; Wynne, Kieran; Cagney, Gerard; Ryan, Michael P.; Conlon, Peter J.; McMorrow, Tara	Identification of beta 2-microglobulin as a urinary biomarker for chronic allograft nephropathy using proteomic methods	PROTEOMICS CLINICAL APPLICATIONS	Purpose: Chronic allograft nephropathy (CAN) remains the leading cause of renal graft loss after the first year following renal transplantation. This study aimed to identify novel urinary proteomic profiles, which could distinguish and predict CAN in susceptible individuals.Experimental design: The study included 34 renal transplant patients with histologically proven CAN and 36 patients with nor…	14	2011
Bateson, Hannah; Saleem, Saira; Loadman, Paul M.; Sutton, Chris W.	Use of matrix-assisted laser desorption/ionisation mass spectrometry in cancer research	JOURNAL OF PHARMACOLOGICAL AND TOXICOLOGICAL METHODS	Cancer significantly affects millions of people worldwide. It is possible to use proteomic techniques to aid in detection, monitoring of treatment and progression, as well as gaining an increased understanding of cancer. Matrix-assisted laser desorption/ionisation (MALDI) mass spectrometry can be utilised to detect the presence of proteins and peptides within various samples from the body, includ…	14	2011
Paliouras, Miltiadis; Zaman, Naif; Lumbroso, Rose; Kapogeorgakis, Laurie; Beitel, Lenore K.; Wang, Edwin; Trifiro, Mark	Dynamic rewiring of the androgen receptor protein interaction network correlates with prostate cancer clinical outcomes	INTEGRATIVE BIOLOGY	The androgen receptor (AR) is a ligand-inducible transcription factor, a member of the nuclear receptor superfamily, which plays an important role in the development and progression of prostate cancer (CaP). The transformation to CaP has been linked to several somatic AR gene mutations and changes in AR protein complex formation, which in turn increase the potential activity of the receptor. Thus…	14	2011
Cortesi, Laura; Rossi, Elena; Della Casa, Lara; Barchetti, Andrea; Nicoli, Alessia; Piana, Simonetta; Abrate, Martino; La Sala, Giovanni Battista; Federico, Massimo; Iannone, Anna	Protein expression patterns associated with advanced stage ovarian cancer	ELECTROPHORESIS	This is a comparative proteomic study on biopsies from patients with ovarian cancer to identify potential diagnostic/prognostic biomarkers in both healthy and tumor tissue, interstitial fluid (normal interstitial fluid and tumoral interstitial fluid and peritoneal effusion. Protein expression/identification was evaluated by 2-DE and MS analysis: six proteins showed differential expression in tumo…	13	2011
Shi, Weidong; Meng, Zhiqiang; Chen, Zhen; Luo, Jianmin; Liu, Luming	Proteome analysis of human pancreatic cancer cell lines with highly liver metastatic potential by antibody microarray	MOLECULAR AND CELLULAR BIOCHEMISTRY	Antibody microarrays have been successfully used to determine relative abundance of key proteins in various cancers and other diseases. We have previously showed liver metastatic-related genes between the metastatic pancreatic cancer line (SW1990HM) and its parental line (SW1990). In this study, we searched for potential markers for metastatic progression using antibody microarrays. The SpringBio…	13	2011
O'Meara, Megan M.; Disis, Mary L.	Therapeutic Cancer Vaccines and Translating Vaccinomics Science to the Global Health Clinic: Emerging Applications Toward Proof of Concept	OMICS-A JOURNAL OF INTEGRATIVE BIOLOGY	As vaccines evolve to be a more common treatment for some cancers, further research is needed to improve the process of developing vaccines and assessing response to treatment. Vaccinomics involves a wide-ranging integration of multiple high throughput technologies including transcriptional, translational, and posttranslational population-based assessments of the human genome, transcriptome, prot…	12	2011
Zuerbig, Petra; Dihazi, Hassan; Metzger, Jochen; Thongboonkerd, Visith; Vlahou, Antonia	Urine proteomics in kidney and urogenital diseases: Moving towards clinical applications	PROTEOMICS CLINICAL APPLICATIONS	To date, multiple biomarker discovery studies in urine have been conducted. Nevertheless, the rate of progression of these biomarkers to qualification and even more clinical application is extremely low. The scope of this article is to provide an overview of main clinically relevant proteomic findings from urine focusing on kidney diseases, bladder and prostate cancers. In addition, approaches fo…	12	2011
Atahan, Kemal; Kupeli, Hakan; Gur, Serhat; Yigitbasi, Turkan; Baskin, Yasemin; Yigit, Seyran; Deniz, Mehmet; Cokmez, Atilla; Tarcan, Ercument	The Value of Serum Biomarkers (Bc1, Bc2, Bc3) in the Diagnosis of Early Breast Cancer	INTERNATIONAL JOURNAL OF MEDICAL SCIENCES	Background: Surface enhanced laser desorption/ionization time-of-flight mass spectrometry (SELDI-TOF) is an approach to biomarker discovery that combines chromatography and mass spectrometry. We aimed to consider the efficacy of Bc1, Bc2, and Bc3 serum biomarkers on early detection of breast cancer (BC) in this study.Study Design: In this prospective study, 91 patients who were admitted to our ho…	12	2011
Rezeli, Melinda; Vegvari, Akos; Fehniger, Thomas E; Laurell, Thomas; Marko-Varga, Gyorgy	Moving towards high density clinical signature studies with a human proteome catalogue developing multiplexing mass spectrometry assay panels.	Journal of clinical bioinformatics	A perspective overview is given describing the current development of multiplex mass spectrometry assay technology platforms utilized for high throughput clinical sample analysis. The development of targeted therapies with novel personalized medicine drugs will require new tools for monitoring efficacy and outcome that will rely on both the quantification of disease progression related biomarkers…	12	2011
Ouyang, Dong-yun; Ji, Yu-hua; Saltis, Mark; Xu, Li-hui; Zhang, Yan-ting; Zha, Qing-bing; Cai, Ji-ye; He, Xian-hui	Valproic acid synergistically enhances the cytotoxicity of gossypol in DU145 prostate cancer cells: An iTRTAQ-based quantitative proteomic analysis	JOURNAL OF PROTEOMICS	Gossypol (GOS), a BH3 mimetic, has been investigated as a sensitizing co-therapy to radiation and chemotherapy in treatment of metastatic prostate cancer. In this study, we found that valproic acid (VPA), a histone deacetylase inhibitor (HDACI), counteracted the suppressive effect of GOS on histone H3 acetylation and enhanced the cytotoxicity of GOS to DU145 prostate cancer cells. Significant syn…	11	2011
Park, Seul Ki; Jeon, Yu Mi; Son, Bu Soon; Youn, Hyung Sun; Lee, Mi Young	Proteomic analysis of the differentially expressed proteins by airborne nanoparticles	JOURNAL OF APPLIED TOXICOLOGY	Airborne nanoparticles with thermodynamic diameters less than 56 nm (PM0.056) were collected using a Moudi cascade impactor, and the differentially expressed proteins upon exposure to the airborne nanoparticles were identified in human bronchial epithelial cells. More than 600 protein spots were detected on the two-dimensional gel, and the identified 13 of these proteins showed notable changes. N…	11	2011
Pressey, Joseph G.; Pressey, Christine S.; Robinson, Gloria; Herring, Richie; Wilson, Landon; Kelly, David R.; Kim, Helen	2D-Difference Gel Electrophoretic Proteomic Analysis of a Cell Culture Model of Alveolar Rhabdomyosarcoma	JOURNAL OF PROTEOME RESEARCH	To evaluate the consequences of expression of the protein encoded by PAX3-FOXO1 (P3F) in the pediatric malignancy alveolar rhabdomyosarcoma (A-RMS), we developed and evaluated a genetically defined in vitro model of A-RMS tumorigenesis. The expression of P3F in cooperation with simian virus 40 (SV40) Large-T (LT) antigen in murine C3H10T1/2 fibroblasts led to robust malignant transformation. Usin…	11	2011
Joshi, S.; Tiwari, A. K.; Mondal, B.; Sharma, A.	Oncoproteomics	CLINICA CHIMICA ACTA	Researchers have long acknowledged that changes in genes or gene activity lead to cancer. However, it was difficult to understand the function of such specific genes and their interaction in communication networks and the roles played by their protein products in molecular pathways. Protein molecules have direct influences on the development of cancer as it fundamentally arises due to aberrant si…	11	2011
Tang, Wei; Shi, Yong-quan; Zou, Jun-jie; Chen, Xiang-fang; Zheng, Jiao-yang; Zhao, Shu-wei; Liu, Zhi-min	Serum biomarker of diabetic peripheral neuropathy indentified by differential proteomics	FRONTIERS IN BIOSCIENCE-LANDMARK	At least one in four diabetic patients is affected by peripheral neuropathy. In this study, the MALDI-TOF-MS mass spectra of peptides and proteins were generated following WCX CLINPROT bead fractionation of 39 diabetic peripheral neuropathy (DPN), 39 diabetes mellitus (DM), and 35 control (CON) serum samples. The spectra were analyzed statistically using flexAnalysisTM and Clin-ProtTM bioinformat…	10	2011
Roy, Pascal; Truntzer, Caroline; Maucort-Boulch, Delphine; Jouve, Thomas; Molinari, Nicolas	Protein mass spectra data analysis for clinical biomarker discovery: a global review	BRIEFINGS IN BIOINFORMATICS	The identification of new diagnostic or prognostic biomarkers is one of the main aims of clinical cancer research. In recent years there has been a growing interest in using high throughput technologies for the detection of such biomarkers. In particular, mass spectrometry appears as an exciting tool with great potential. However, to extract any benefit from the massive potential of clinical prot…	10	2011
Cazares, L. H.; Drake, R. R.; Esquela-Kirscher, A.; Lance, R. S.; Semmes, O. J.; Troyer, D. A.	Molecular pathology of prostate cancer	CANCER BIOMARKERS	This chapter includes discussion of the molecular pathology of tissue, blood, urine, and expressed prostatic secretions. Because we are unable to reliably image the disease in vivo, a 12 core method that oversamples the peripheral zone is widely used. This generates large numbers of cores that need to be carefully processed and sampled. In spite of the large number of tissue cores, the amount of …	10	2011
Chen, Li; Fang, Bin; Giorgianni, Francesco; Gingrich, Jeffrey R.; Beranova-Giorgianni, Sarka	Investigation of phosphoprotein signatures of archived prostate cancer tissue specimens via proteomic analysis	ELECTROPHORESIS	Early detection of prostate cancer and determination of its aggressiveness are critical factors that influence treatment outcomes. To aid in the clinical decision making, novel biomarkers are being sought. Direct, global-scale examination of primary human specimens provides the most relevant picture of the tumor machinery and its perturbations, and this information is highly significant in the co…	10	2011
Rakowska, Paulina D.; Ryadnov, Maxim G.	Nano-enabled biomarker discovery and detection	BIOMARKERS IN MEDICINE	The completion of the human genome project has led to intensified efforts toward comprehensive analysis of proteomes. New possibilities exist for efficient proteomic technologies. However, primary attention is given to the discovery of new predictive biomarker patterns. Understanding proteomes and, in particular, protein-mediated interactions underlying their complexity and diversity, is critical…	9	2011
Cheng, Hong-Lin; Huang, Hung-Jen; Ou, Bing-Yuan; Chow, Nan-Haw; Chen, Yen-Wen; Tzai, Tzong-Shin; Wu, Chin-Jen; Chen, Shu-Hui	Urinary CD14 as a potential biomarker for benign prostatic hyperplasia - discovery by combining MALDI-TOF-based biostatistics and ESI-MS/MS-based stable-isotope labeling	PROTEOMICS CLINICAL APPLICATIONS	Purpose: Quest for specific urinary biomarkers for benign prostatic hyperplasia (BPH).Experimental design: Proteomics studies were conducted with urines of the training set to discovering marker candidates that could differentiate BPH from normal subjects by matching results deduced from MALDI-TOF of individual samples and results deduced from nanoLC-ESI-MS/MS-based stable isotope dimethyl labeli…	9	2011
Bryant, Kelly G.; Camacho, Jeanette; Jasmin, Jean-Francois; Wang, Chenguang; Addya, Sankar; Casimiro, Mathew C.; Fortina, Paolo; Balasubramaniam, Sucharitha; Knudsen, Karen E.; Schwarting, Roland; Lisanti, Michael P.; Mercier, Isabelle	Caveolin-1 overexpression enhances androgen-dependent growth and proliferation in the mouse prostate	INTERNATIONAL JOURNAL OF BIOCHEMISTRY & CELL BIOLOGY	Prostate cancer (PCa) continues to be one of the leading causes of cancer-related deaths among American men. The prostate relies upon the androgen receptor (AR) to mediate the effects of androgens on normal growth, a reliance that is maintained during malignant prostate growth. Caveolin-1 (Cav-1), the main structural component of caveolae, has been shown to promote the malignant growth and invasi…	8	2011
Zhang, J.; Nkhata, K.; Shaik, A. A.; Wang, L.; Li, L.; Zhang, Y.; Higgins, L. A.; Kim, K. H.; Liao, J. D.; Xing, C.; Kim, S. -H.; Lu, J.	Mouse Prostate Proteome Changes Induced by Oral Pentagalloylglucose Treatment Suggest Targets for Cancer Chemoprevention	CURRENT CANCER DRUG TARGETS	Recent in vitro and in vivo preclinical studies have suggested that the Oriental herbal compound penta-1, 2, 3, 4, 6-O-galloyl-beta-D-glucose (PGG) is a promising chemopreventive agent for prostate cancer. Little is known of its safety for chronic chemoprevention use and virtually nothing is known of its in vivo responsive proteins in the target organ. Here we treated male C57BL/6 mice with daily…	8	2011
Siwy, J.; Vlahou, A.; Zimmerli, L. U.; Zuerbig, P.; Schiffer, E.	Clinical proteomics: Current techniques and potential applications in the elderly	MATURITAS	In Western societies the process of aging is closely related to the onset of chronic diseases, such as coronary artery disease, diabetic nephropathy or different types of malignancies. Novel biomarkers are urgently needed to assist in managing these diseases. Parallel to technical advancements possibilities for the analysis of the human proteome for biomarkers have recently made considerable prog…	8	2011
Martinez, Harryl D; Hsiao, Jordy J; Jasavala, Rohini J; Hinkson, Izumi V; Eng, Jimmy K; Wright, Michael E	Androgen-sensitive microsomal signaling networks coupled to the proliferation and differentiation of human prostate cancer cells.	Genes & cancer	Increasing evidence suggests that the disruption of androgen-mediated cellular processes, such as cell proliferation and cell differentiation, contributes to the development of early-stage androgen-dependent prostate cancers. Large-scale mRNA profiling experiments have paved the way in identifying androgen-regulated gene networks that control the proliferation, survival, and differentiation of pr…	7	2011
Dixon, R. Brent; Bereman, Michael S.; Petitte, James N.; Hawkridge, Adam M.; Muddiman, David C.	One-year plasma N-linked glycome intra-individual and inter-individual variability in the chicken model of spontaneous ovarian adenocarcinoma	INTERNATIONAL JOURNAL OF MASS SPECTROMETRY	Spontaneous epithelial ovarian cancer (EOC) in the chicken presents a similar pathogenesis compared with humans including CA-125 expression and genetic mutational frequencies (e.g., p53). The high prevalence of spontaneous EOC chickens also provides a unique experimental model for biomarker discovery at the genomic, proteomic, glycomic, and metabolomic level. In an effort to exploit this unique m…	7	2011
Qian, Jiajie; Li, Fuqiang; Yu, Jiren; Yang, Zili; Chen, Jing	Mining Predictive Biomarker for Neoadjuvant Chemotherapy in Gastric Cancer by Proteomics	HEPATO-GASTROENTEROLOGY	Background/Aims: In this study, we applied the SELDI-TOF-MS technique for the identification of gastric cancer-specific protein markers and sample SELDI protein profiling to distinguish gastric cancer patients of the efficacy of neoadjuvant chemotherapy from a no efficacy population.Methodology: Gastric tissue samples from 8 paired patients with gastric cancer, from whom clinical and histopatholo…	6	2011
Chen Wen-zheng; Pang Bo; Yang Bo; Zhou Jian-guang; Sun Ying-hao	Differential proteome analysis of conditioned medium of BPH-1 and LNCaP cells	CHINESE MEDICAL JOURNAL	Background Although the introduction of serum prostate-specific antigen (PSA) measurements into clinical practice has revolutionized the care of patients with prostate cancer, there are well-recognized limitations of PSA, and there is a critical need to identify additional prostate cancer biomarkers to assist in early detection and prognosis. In this regard, high resolution proteomic technology h…	5	2011
Wang, Yufeng; Kuramitsu, Yasuhiro; Yoshino, Shigefumi; Takashima, Motonari; Zhang, Xiulian; Ueno, Tomio; Suzuki, Nobuaki; Oka, Masaaki; Nakamura, Kazuyuki	Screening for serological biomarkers of pancreatic cancer by two-dimensional electrophoresis and liquid chromatography-tandem mass spectrometry	ONCOLOGY REPORTS	Pancreatic cancer (PC) is one of the most lethal. malignant tumors because of late diagnosis and the lack of response to various therapies. To identify potential biomarkers in cancerous serum from early stage PC patients, we carried out two-dimensional gel electrophoresis (2-DE) and liquid chromatography-tandem mass spectrometry (LC-MS/MS) to compare the serum proteomic profiles from 45 patients …	5	2011
Dabbous, Mustafa Kh.; Jefferson, M. Margaret; Haney, Lena; Thomas, Edwin L.	Biomarkers of metastatic potential in cultured adenocarcinoma clones	CLINICAL & EXPERIMENTAL METASTASIS	Two-dimensional isoelectric focusing and gel electrophoresis followed by mass spectrometry were used to detect, measure, and identify changes in protein expression correlated with differences in the metastatic potential of cultured rat mammary adenocarcinoma cells. MTC is a non-metastatic cell clone derived from a primary tumor. MTLn2 and MTLn3 are low and high metastatic potential cell clones de…	5	2011
Gatlin, Christine L.; White, Krista Y.; Tracy, Maureen B.; Wilkins, Christopher E.; Semmes, O. John; Nyalwidhe, Julius O.; Drake, Richard R.; Malyarenko, Dariya I.	Enhancement in MALDI-TOF MS analysis of the low molecular weight human serum proteome	JOURNAL OF MASS SPECTROMETRY	-	4	2011
Zou, Jinfeng; Hong, Guini; Guo, Xinwu; Zhang, Lin; Yao, Chen; Wang, Jing; Guo, Zheng	Reproducible Cancer Biomarker Discovery in SELDI-TOF MS Using Different Pre-Processing Algorithms	PLOS ONE	Background: There has been much interest in differentiating diseased and normal samples using biomarkers derived from mass spectrometry (MS) studies. However, biomarker identification for specific diseases has been hindered by irreproducibility. Specifically, a peak profile extracted from a dataset for biomarker identification depends on a data preprocessing algorithm. Until now, no widely accept…	4	2011
Yang, Lifang; Nyalwidhe, Julius O.; Guo, Siqi; Drake, Richard R.; Semmes, O. John	Targeted Identification of Metastasis-associated Cell-surface Sialoglycoproteins in Prostate Cancer	MOLECULAR & CELLULAR PROTEOMICS	Covalent attachment of carbohydrates to proteins is one of the most common post-translational modifications. At the cell surface, sugar moieties of glycoproteins contribute to molecular recognition events involved in cancer metastasis. We have combined glycan metabolic labeling with mass spectrometry analysis to identify and characterize metastasis-associated cell surface sialoglycoproteins. Our …	4	2011
Feng, Chia-Hsien; Lu, Chi-Yu	Modification of major plasma proteins by acrylamide and glycidamide: Preliminary screening by nano liquid chromatography with tandem mass spectrometry	ANALYTICA CHIMICA ACTA	Environmental and food-borne acrylamide is a suspected carcinogen in humans and is associated with several cancer types. Its biological metabolite, glycidamide, is also harmful to human health. The presence of acrylamide in the living environment makes this toxic chemical an important public health issue. Acrylamide and glycidamide bind with proteins to form protein adducts in metabolic processes…	4	2011
Faratian, Dana; Christiansen, Jason; Gustavson, Mark; Jones, Christine; Scott, Christopher; Um, InHwa; Harrison, David J.	Heterogeneity Mapping of Protein Expression in Tumors using Quantitative Immunofluorescence	JOVE-JOURNAL OF VISUALIZED EXPERIMENTS	Morphologic heterogeneity within an individual tumor is well-recognized by histopathologists in surgical practice. While this often takes the form of areas of distinct differentiation into recognized histological subtypes, or different pathological grade, often there are more subtle differences in phenotype which defy accurate classification (Figure 1). Ultimately, since morphology is dictated by…	4	2011
Kischel, Philippe; Waltregny, David; Greffe, Yannick; Mazzucchelli, Gabriel; De Pauw, Edwin; de Leval, Laurence; Castronovo, Vincent	Identification of stromal proteins overexpressed in nodular sclerosis Hodgkin lymphoma	PROTEOME SCIENCE	Hodgkin lymphoma (HL) represents a category of lymphoid neoplasms with unique features, notably the usual scarcity of tumour cells in involved tissues. The most common subtype of classical HL, nodular sclerosis HL, characteristically comprises abundant fibrous tissue stroma. Little information is available about the protein composition of the stromal environment from HL. Moreover, the identificat…	4	2011
Xu, Yan-Hong; Wang, Wen-Jing; Song, Hong-Jun; Qiu, Zhong-Ling; Luo, Quan-Yong	Serum differential proteomics analysis between papillary thyroid cancer patients with I-131-avid and those with non-I-131-avid lung metastases	HELLENIC JOURNAL OF NUCLEAR MEDICINE	Our aim was to compare the differences in serum protein fingerprints between papillary thyroid carcinoma (PTC) patients with I-131-avid lung metastases and those with non-I-131-avid lung metastases, and to establish a screening model for screening I-131 uptake in lung metastases. We collected serum samples from 46 PTC patients with I-131-avid lung metastases (Group A) and 23 PTC patients with non…	4	2011
Singh, Preetinder P.; Joshi, Swapna; Russell, Pamela J.; Nair, Sham; Khatri, Aparajita	Purine Nucleoside Phosphorylase mediated molecular chemotherapy and conventional chemotherapy: A tangible union against chemoresistant cancer	BMC CANCER	Background: Late stage Ovarian Cancer is essentially incurable primarily due to late diagnosis and its inherent heterogeneity. Single agent treatments are inadequate and generally lead to severe side effects at therapeutic doses. It is crucial to develop clinically relevant novel combination regimens involving synergistic modalities that target a wider repertoire of cells and lead to lowered indi…	4	2011
Kosanovic, Maja M.; Goc, Sanja R.; Potpara, Goran S.; Jankovic, Miroslava M.	On chip immuno-affinity profiling of cancer- and benign hyperplasia-associated free prostate specific antigen	DISEASE MARKERS	Prostate specific antigen (PSA) exhibits pronounced heterogeneity in both primary structure and glycan composition, resulting in the existence of different molecular forms. Investigation of PSA structure is a demanding task facing limitations due to inadequate sensitivity of analytical techniques and low concentrations of the different forms. This study aimed to profile free PSA (fPSA), especiall…	4	2011
Lisitskaia, K V; Eremina, L S; Ivanov, A V; Kovaleva, M A; Okhrits, V E; Toropygin, I Iu; Kovalev, L I; Shishkin, S S	[Study of Dj-1 protein in tissue specimens, cultured cells and serum of prostate cancer patients].	Biomeditsinskaia khimiia	Two isoforms of Dj-1 protein were identified using a proteomic study in tissue specimens from two groups of patients with confirmed benign prostate hyperplasia (BPH) and prostate cancer (PCa). Dj-1 was also found in the cell lines PC-3, DU-145, LNCaP, BPH-1, and the lowest level of Dj-1 was found in BPH-1. Immunochemical study (ELISA) of serum levels of Dj-1, Bcl-2, IGF-1 and IGFBP-3 proteins rev…	3	2011
Vegvari, Akos; Rezeli, Melinda; Hakkinen, Jari; Sihlbom, Carina; Carlsohn, Elisabet; Malm, Johan; Lilja, Hans; Laurell, Thomas; Marko-Varga, Gyorgy	Bioinformatic strategies for unambiguous identification of prostate specific antigen in clinical samples	JOURNAL OF PROTEOMICS	Prostate specific antigen (PSA), as a widely used clinical biomarker in prostate cancer diagnostics, exists in multiple molecular forms. However, all of these forms might not be recognized in a given sample by the standard immunoassays. Therefore, we have investigated PSA isoforrns, separated by size, using mass spectrometric analyses. The objective of these developments was to identify and speci…	3	2011
Husi, Holger; Fearon, Kenneth C.; Ross, James A.	Can a simple proteomics urine test assist in the early diagnosis of early-stage cancer?	EXPERT REVIEW OF PROTEOMICS	-	3	2011
Leonard, Jean-Francois; Courcol, Martine; Gautier, Jean-Charles	Optimization of SELDI for Biomarker Detection in Plasma	DRUG SAFETY EVALUATION: METHODS AND PROTOCOLS	The surface-enhanced laser desorption ionization (SELDI) technology is a promising approach not only for the research of biomarkers in the blood of patients in clinical applications but also in preclinical studies to assess the drug-induced toxicities. The optimization of the SELDI platform is a crucial step before running plasma samples from preclinical toxicity studies. First, mass spectrometer…	3	2011
Kopriva, Ivica; Filipovic, Marko	A mixture model with a reference-based automatic selection of components for disease classification from protein and/or gene expression levels	BMC BIOINFORMATICS	Background: Bioinformatics data analysis is often using linear mixture model representing samples as additive mixture of components. Properly constrained blind matrix factorization methods extract those components using mixture samples only. However, automatic selection of extracted components to be retained for classification analysis remains an open issue.Results: The method proposed here is ap…	2	2011
Jin, Hoon; Lee, Han-Chul; Park, Sung Sup; Jeong, Yong-Su; Kim, Seon-Young	Serum cancer biomarker discovery through analysis of gene expression data sets across multiple tumor and normal tissues	JOURNAL OF BIOMEDICAL INFORMATICS	The development of convenient serum bioassays for cancer screening, diagnosis, prognosis, and monitoring of treatment is one of top priorities in cancer research community. Although numerous biomarker candidates have been generated by applying high-throughput technologies such as transcriptomics, proteomics, and metabolomics, few of them have been successfully validated in the clinic. Better stra…	2	2011
Leon, Antonette E.; Fabricio, Aline S. C.; Benvegnu, Fabio; Michilin, Silvia; Secco, Annamaria; Spangaro, Omar; Meo, Sabrina; Gion, Massimo	Development of a website and biobank database for the Nanosized Cancer Polymarker Biochip Project: a Multicenter Italian Experience	INTERNATIONAL JOURNAL OF BIOLOGICAL MARKERS	The Nanosized Cancer Polymarker Biochip Project (RBLA03S4SP) funded by an Italian MIUR-FIRB grant (Italian Ministry of University and Research - Investment Funds for Basic Research) has led to the creation of a free-access dynamic website, available at the web address https://serviziweb.ulss12.ve.it/firbabo, and of a centralized database with password-restricted access. The project network is com…	2	2011
Masters, John R.	Prostate Cancer Proteomics	OMICS-A JOURNAL OF INTEGRATIVE BIOLOGY	Proteomics has offered the hope of biomarker discovery to improve the management of prostate cancer. Markers are needed for screening and diagnosis, distinguishing latent from aggressive disease, defining the men who will benefit from therapy, differentiating localized from metastatic disease, predicting outcome and identifying new targets for therapy. There are many potential sources of proteins…	2	2011
Kempisty, Bartosz; Zawierucha, Piotr; Piotrowska, Hanna; Nowicki, Michal	Technology based on expression microarrays, proteomic microarrays and tissue microarrays in mammalian oncogenesis research	MEDYCYNA WETERYNARYJNA	Technological progress in the past few years has made it possible to apply techniques based on microarrays in the analyses of cancerogenesis. These techniques can be divided into several groups according to the scale of research: (1) gene expression analysis, (2) protein analysis, (3) tissue research. The gene expression analysis makes it possible to compare the levels of gene activity in cancer …	1	2011
Wang, Yuehong; Tang, Zhangui; Zhao, Suping; Xie, Xiaoli; Yao, Zhigang; Liu, Chenghui; Qu, Binbin; Chen, Yan; Xiao, Zhixiang; Li, Guiyuan	Proteomic analysis of human oral verrucous carcinoma	AFRICAN JOURNAL OF BIOTECHNOLOGY	This study is about proteomic analysis of oral verrucous carcinoma (OVC). The total proteins obtained from tumour and adjacent normal oral mucosa of patients with OVC and oral squamous cell carcinoma (OSCC) were separated with two dimensional electrophoresis (2-DE) by using immobilized pH gradient strips and visualized by staining with silver nitrate. The gel images were acquired by scanner and 2…	1	2011
Hayashi, Norihiro; Kuruma, Hidetoshi; Egawa, Shin	[New marker proteins for prostate cancer].	Nihon rinsho. Japanese journal of clinical medicine	-	1	2011
Golugula, Abhishek; Lee, George; Master, Stephen R.; Feldman, Michael D.; Tomaszewski, John E.; Madabhushi, Anant	Supervised Regularized Canonical Correlation Analysis: Integrating Histologic and Proteomic Data for Predicting Biochemical Failures	2011 ANNUAL INTERNATIONAL CONFERENCE OF THE IEEE ENGINEERING IN MEDICINE AND BIOLOGY SOCIETY (EMBC)	Multimodal data, especially imaging and non-imaging data, is being routinely acquired in the context of disease diagnostics; however computational challenges have limited the ability to quantitatively integrate imaging and non-imaging data channels with different dimensionalities for making diagnostic and prognostic predictions. The objective of this work is to create a common subspace to simulta…	1	2011
Defilippi, Elio; Zitella, Andrea; Tizzani, Alessandro	[Alternative tests to PSA for prostate cancer diagnosis].	Urologia	Prostate specific antigen (PSA) is still the most useful tool to select the population requiring prostatebiopsy. The main downsides of PSA are an inadequate sensitivity to be used in screening and a low specificity for cancer detection. So far, a limited value for PSA derivates (velocity, density, free, proisoforms and doubling time) has been recognised. We present a short review of the literatur…	0	2011
Chernyaev, V.; Shevchenko, V. E.; Arnotskaya, N. E.; Chernyaev, V. A.; Matveev, V. B.	Detection of prostate cancer by plasma proteome profiling based on matrix-assisted laser desorption/ionization time-of-flight mass spectrometry	EUROPEAN JOURNAL OF CANCER	-	0	2011
Cornu, Jean-Nicolas; Cussenot, Olivier	Reply to Giuseppe Lippi's Letter to the Editor re: Jean-Nicolas Cornu, Geraldine Cancel-Tassin, Valerie Ondet, et al. Olfactory Detection of Prostate Cancer by Dogs Sniffing Urine: A Step Forward in Early Diagnosis. Eur Urol 2011;59:197-201	EUROPEAN UROLOGY	-	0	2011
Wilcoxen, Keith M.; Hesterman, Jacob; Orcutt, Kelly Davis; Hoppin, Jack	Intersectional innovation in biomarker development for patient-centric medicine	PERSONALIZED MEDICINE	The pharmaceutical and healthcare industries are being revolutionized by the use of genomics, proteomics, metabolomics, bioinformatics and molecular imaging. Patient friendly diagnosis, treatment and disease management options that utilize the combination of these technologies are currently in development. New innovations in pharmaceutical advancement are taking place at the intersection of these…	0	2011
Nakagawa, Masayuki	[Application of basic research to the molecular diagnosis of prostate cancer].	Nihon rinsho. Japanese journal of clinical medicine	-	0	2011
Gelovani, Juri G.	Molecular imaging of intra- and intertumoral heterogeneity of target expression activity: Therapeutic implications	CANCER RESEARCH	-	0	2011
Lavaei, Mehrdad; Fijneman, Remond Ja; Fluitsma, Donna; Knol, Jaco C.; Piersma, Sander R.; Pham, Thang V.; Steenbergen, Renske; Meijer, Gerrit A.; Verheul, Henk M. W.; Pegtel, Michiel; Jimenez, Connie R.	Comparative proteomics of exosomes secreted by a panel of cancer cell lines	CANCER RESEARCH	-	0	2011
Narain, Niven R.; Sarangarajan, Rangaprasad; McCook, John P.; Jimenez, Joaquin J.	Metabolic shift in cancer by re-programming of mitochondrial machinery: Novel insight into Warburg-dependent mechanism	CANCER RESEARCH	-	0	2011
Duijvesz, D.; Van Den Berg, M. S.; Van Royen, M. H.; Willemsen, R.; Gritsenko, M. A.; Burnum, K. E.; Romijn, J.; Dekker, L. J. M.; Pasa-Tolic, L.; Luider, Th M.; Jenster, G.	PROTEOMIC PROFILING OF EXOSOMES REVEALS NOVEL POTENTIAL BIOMARKERS FOR PROSTATE CANCER	EUROPEAN UROLOGY SUPPLEMENTS	-	0	2011
Kovalev, L. I.; Makarov, A. A.; Cherkashin, E. A.; Dulinska, J.; Kovaleva, M. A.; Lisitskaya, K. V.; Ivanov, A. V.; Toropygin, I. Yu; Serebryakova, M. V.; Laidler, P.; Shishkin, S. S.	New allelic variant of triosephosphate isomerase found in cultured tumor cells of human prostate	MOLECULAR GENETICS MICROBIOLOGY AND VIROLOGY	A proteomic study of the proteins of the cell lines that model malignant and benign human prostate tumors (LNCaP, DU145, PC3, BPH-1) revealed a new allelic variant of the triosephosphate isomerase caused by the amino acid substitution 233G -> D in the LNCaP. The study of the exon region 7 in TPI1 gene showed that the cells of the LNCaP line were heterozygous for a single-nucleotide substitution 2…	0	2011
Peer-Zada, Abdul A.; Al-Qahtani, Mohammed H.	Advancing mass spectrometry-based clinical proteomics in Saudi Arabia Establishing a Saudi Proteomics Society	SAUDI MEDICAL JOURNAL	Rapid developments in the field of mass spectrometry-based quantitative proteomic technologies holds great promise in the search for clinically useful protein biomarkers for early detection, diagnosis, and prognosis of disease in general, and for monitoring response to therapy. Proteomics may contribute to finding novel drug targets and unravel molecular pathways associated with disease. Despite …	0	2011
Alaiya, Ayodele; Shinwari, Zakia; Adra, Chaker	Clinical proteomics: a novel tool for molecular diagnostics in oncology	INTERNATIONAL JOURNAL OF MOLECULAR MEDICINE	-	0	2011
Dowling, Paul; Clynes, Martin; Meleady, Paula	Sample Preparation Techniques for Cancer Proteomics	SAMPLE PREPARATION IN BIOLOGICAL MASS SPECTROMETRY	Cancer is an extremely complex and heterogeneous disease that reflects the genetic as well as protein changes within a cell. Understanding the molecular and cellular mechanisms that contribute to tumour formation, disease progression, and cancer cell migration and metastasis has been a major challenge in cancer research for many years. As a result, there are currently many effective therapies for…	0	2011
Li, Yan; Zhang, Hui	High-Throughput Analysis of Glycoproteins from Plasma	SERUM/PLASMA PROTEOMICS: METHODS AND PROTOCOLS	The glycoproteome is a major subproteome of plasma. To identify low-abundance plasma glycoproteins and specific glycoforms as disease biomarkers, high-throughput and reproducible methods for glycoproteomic analysis arc needed. A glycoproteomic method, utilising solid-phase extraction of glycopeptides (SPEG) based on chemical immobilization of glycopeptides has been developed. The step-by-step pro…	0	2011
Wulfkuhle, Julia D.; Khalil, Menawar; Watson, Joseph C.; Liotta, Lance A.; Petricoin, Emanuel F., III	Development and Implementation of Array Technologies for Proteomics: Clinical Implications and Applications	TARGETED THERAPIES: MECHANISMS OF RESISTANCE	-	0	2011

## Sheet: 2012
Authors	Title	Journal	Abstract	Times cited	Year
Adamczyk, Barbara; Tharmalingam, Tharmala; Rudd, Pauline M.	Glycans as cancer biomarkers	BIOCHIMICA ET BIOPHYSICA ACTA-GENERAL SUBJECTS	Background: Non-invasive biomarkers, such as those from serum, are ideal for disease prognosis, staging and monitoring. In the past decade, our understanding of the importance of glycosylation changes with disease has evolved.Scope of review: We describe potential biomarkers derived from serum glycoproteins for liver, pancreatic. prostate, ovarian, breast, lung and stomach cancers. Methods for gl…	185	2012
Pant, Saumya; Hilton, Holly; Burczynski, Michael E.	The multifaceted exosome: Biogenesis, role in normal and aberrant cellular function, and frontiers for pharmacological and biomarker opportunities	BIOCHEMICAL PHARMACOLOGY	Exosomes are bioactive vesicles derived from the cell's endosomal membrane system and secreted into surrounding body fluids. Exosomes contain cell and cell-state specific cargos of protein, mRNA and miRNA. Exosome formation, cargo content, and delivery to surrounding cells is of immense biological interest considering the role that exosomes are believed to play in various pathological conditions.…	176	2012
Tian, Q.; Price, N. D.; Hood, L.	Systems cancer medicine: towards realization of predictive, preventive, personalized and participatory (P4) medicine	JOURNAL OF INTERNAL MEDICINE	A grand challenge impeding optimal treatment outcomes for patients with cancer arises from the complex nature of the disease: the cellular heterogeneity, the myriad of dysfunctional molecular and genetic networks as results of genetic (somatic) and environmental perturbations. Systems biology, with its holistic approach to understanding fundamental principles in biology, and the empowering techno…	86	2012
Wang, Zhen; Hill, Salisha; Luther, James M.; Hachey, David L.; Schey, Kevin L.	Proteomic analysis of urine exosomes by multidimensional protein identification technology (MudPIT)	PROTEOMICS	Exosomes are membrane vesicles that are secreted by cells upon fusion of multivesicular bodies with the plasma membrane. Exosomal proteomics has emerged as a powerful approach to understand the molecular composition of exosomes and has potential to accelerate biomarker discovery. Different proteomic analysis methods have been previously employed to establish several exosome protein databases. In …	80	2012
Hosseini-Beheshti, Elham; Pham, Steven; Adomat, Hans; Li, Na; Guns, Emma S. Tomlinson	Exosomes as Biomarker Enriched Microvesicles: Characterization of Exosomal Proteins Derived from a Panel of Prostate Cell Lines with Distinct AR Phenotypes	MOLECULAR & CELLULAR PROTEOMICS	Prostate cancer is the leading type of cancer diagnosed in men. In 2010, similar to 217,730 new cases of prostate cancer were reported in the United States. Prompt diagnosis of the disease can substantially improve its clinical outcome. Improving capability for early detection, as well as developing new therapeutic targets in advanced disease are research priorities that will ultimately lead to b…	73	2012
Balog, Crina I. A.; Stavenhagen, Kathrin; Fung, Wesley L. J.; Koeleman, Carolien A.; McDonnell, Liam A.; Verhoeven, Aswin; Mesker, Wilma E.; Tollenaar, Rob A. E. M.; Deelder, Andre M.; Wuhrer, Manfred	N-glycosylation of Colorectal Cancer Tissues	MOLECULAR & CELLULAR PROTEOMICS	Colorectal cancer is the third most common cancer worldwide with an annual incidence of similar to 1 million cases and an annual mortality rate of similar to 655,000 individuals. There is an urgent need for identifying novel targets to develop more sensitive, reliable, and specific tests for early stage detection of colon cancer. Post-translational modifications are known to play an important rol…	70	2012
Fan, Teresa W. -M.; Lorkiewicz, Pawel K.; Sellers, Katherine; Moseley, Hunter N. B.; Higashi, Richard M.; Lane, Andrew N.	Stable isotope-resolved metabolomics and applications for drug development	PHARMACOLOGY & THERAPEUTICS	Advances in analytical methodologies, principally nuclear magnetic resonance spectroscopy (NMR) and mass spectrometry (MS), during the last decade have made large-scale analysis of the human metabolome a reality. This is leading to the reawakening of the importance of metabolism in human diseases, particularly cancer. The metabolome is the functional readout of the genome, functional genome, and …	66	2012
Chen, Chien-Lun; Lai, Yue-Fan; Tang, Petrus; Chien, Kun-Yi; Yu, Jau-Song; Tsai, Cheng-Han; Chen, Hsiao-Wei; Wu, Chih-Ching; Chung, Ting; Hsu, Chia-Wei; Chen, Chi-De; Chang, Yu-Sun; Chang, Phei-Lang; Chen, Yi-Ting	Comparative and Targeted Proteomic Analyses of Urinary Microparticles from Bladder Cancer and Hernia Patients	JOURNAL OF PROTEOME RESEARCH	Bladder cancer is a common urologic cancer whose incidence continues to rise annually. Urinary microparticles are an attractive material for noninvasive bladder cancer biomarker discovery. In this study, we applied isotopic dimethylation labeling coupled with liquid chromatography-tandem mass spectrometry (LC-MS/MS) to discover bladder cancer biomarkers in urinary microparticles isolated from her…	64	2012
Hughes, Alex J.; Lin, Robert K. C.; Peehl, Donna M.; Herr, Amy E.	Microfluidic integration for automated targeted proteomic assays	PROCEEDINGS OF THE NATIONAL ACADEMY OF SCIENCES OF THE UNITED STATES OF AMERICA	A dearth of protein isoform-based clinical diagnostics currently hinders advances in personalized medicine. A well-organized protein biomarker validation process that includes facile measurement of protein isoforms would accelerate development of effective protein-based diagnostics. Toward scalable protein isoform analysis, we introduce a microfluidic "single-channel, multistage" immunoblotting s…	58	2012
Karagiannis, George S.; Petraki, Constantina; Prassas, Ioannis; Saraon, Punit; Musrap, Natasha; Dimitromanolakis, Apostolos; Diamandis, Eleftherios P.	Proteomic Signatures of the Desmoplastic Invasion Front Reveal Collagen Type XII as a Marker of Myofibroblastic Differentiation During Colorectal Cancer Metastasis	ONCOTARGET	Cancer-associated fibroblasts (CAFs), represent a pivotal compartment of solid cancers (desmoplasia), and are causatively implicated in cancer development and progression. CAFs are recruited by growth factors secreted by cancer cells and they present a myofibroblastic phenotype, similar to the one obtained by resident fibroblasts during wound healing. Paracrine signaling between cancer cells and …	55	2012
Becker, Jessica; Hoofnagle, Andrew N.	Replacing immunoassays with tryptic digestion-peptide immunoaffinity enrichment and LC-MS/MS	BIOANALYSIS	For decades, immunoassays have provided the framework for protein biomarker studies in clinical medicine and in therapeutic monitoring for drug development. At the same time, investigators have uncovered many issues that make immunoassays unreliable in many human serum and plasma samples. LC-MS/MS after tryptic digestion of proteins is potentially an attractive solution, but the sensitivity of th…	53	2012
Meding, Stephan; Balluff, Benjamin; Elsner, Mareike; Schoene, Cedrik; Rauser, Sandra; Nitsche, Ulrich; Maak, Matthias; Schaefer, Alexander; Hauck, Stefanie M.; Ueffing, Marius; Langer, Rupert; Hoefler, Heinz; Friess, Helmut; Rosenberg, Robert; Walch, Axel	Tissue-based proteomics reveals FXYD3, S100A11 and GSTM3 as novel markers for regional lymph node metastasis in colon cancer	JOURNAL OF PATHOLOGY	Regional lymph node metastasis negatively affects prognosis in colon cancer patients. The molecular processes leading to regional lymph node metastasis are only partially understood and proteomic markers for metastasis are still scarce. Therefore, a tissue-based proteomic approach was undertaken for identifying proteins associated with regional lymph node metastasis. Two complementary tissue-base…	51	2012
Agyeman, Abena S.; Chaerkady, Raghothama; Shaw, Patrick G.; Davidson, Nancy E.; Visvanathan, Kala; Pandey, Akhilesh; Kensler, Thomas W.	Transcriptomic and proteomic profiling of KEAP1 disrupted and sulforaphane-treated human breast epithelial cells reveals common expression profiles	BREAST CANCER RESEARCH AND TREATMENT	Sulforaphane (SFN), an isothiocyanate found in cruciferous vegetables, is a potent inhibitor of experimental mammary carcinogenesis and may be an effective, safe chemopreventive agent for use in humans. SFN acts in part on the Keap1/Nrf2 pathway to regulate a battery of cytoprotective genes. In this study, transcriptomic and proteomic changes in the estrogen receptor negative, non-tumorigenic hum…	49	2012
Vucic, Emily A.; Thu, Kelsie L.; Robison, Keith; Rybaczyk, Leszek A.; Chari, Raj; Alvarez, Carlos E.; Lam, Wan L.	Translating cancer 'omics' to improved outcomes	GENOME RESEARCH	The genomics era has yielded great advances in the understanding of cancer biology. At the same time, the immense complexity of the cancer genome has been revealed, as well as a striking heterogeneity at the whole-genome (or omics) level that exists between even histologically similar tumors. The vast accrual and public availability of multi-omics databases with associated clinical annotation inc…	48	2012
Orr, B.; Riddick, A. C. P.; Stewart, G. D.; Anderson, R. A.; Franco, O. E.; Hayward, S. W.; Thomson, A. A.	Identification of stromally expressed molecules in the prostate by tag-profiling of cancer-associated fibroblasts, normal fibroblasts and fetal prostate	ONCOGENE	The stromal microenvironment has key roles in prostate development and cancer, and cancer-associated fibroblasts (CAFs) stimulate tumourigenesis via several mechanisms including the expression of pro-tumourigenic factors. Mesenchyme (embryonic stroma) controls prostate organogenesis, and in some circumstances can re-differentiate prostate tumours. We have applied next-generation Tag profiling to …	45	2012
Wu, Hui-Fen; Gopal, Judy; Abdelhamid, Hani Nasser; Hasan, Nazim	Quantum dot applications endowing novelty to analytical proteomics	PROTEOMICS	This review surveys all the state-of-art applications of quantum dots (QDs) in conventional and modern analytical methods in proteomic studies. A brief introduction of QDs and their properties is initially presented followed by outlining the application of QDs in fluorescence, MS, imaging, and cancer-based proteomics. The in-depth application of QDs in MALDI-MS and surface assisted laser desorpti…	44	2012
Saini, Vaibhav; Hose, Curtis D.; Monks, Anne; Nagashima, Kunio; Han, Bingnan; Newton, Dianne L.; Millione, Angelena; Shah, Jalpa; Hollingshead, Melinda G.; Hite, Karen M.; Burkett, Mark W.; Delosh, Rene M.; Silvers, Thomas E.; Scudiero, Dominic A.; Shoemaker, Robert H.	Identification of CBX3 and ABCA5 as Putative Biomarkers for Tumor Stem Cells in Osteosarcoma	PLOS ONE	Recently, there has been renewed interest in the role of tumor stem cells (TSCs) in tumorigenesis, chemoresistance, and relapse of malignant tumors including osteosarcoma. The potential exists to improve osteosarcoma treatment through characterization of TSCs and identification of therapeutic targets. Using transcriptome, proteome, immunophenotyping for cell-surface markers, and bioinformatic ana…	41	2012
Ma, Yanlei; Zhang, Peng; Wang, Feng; Liu, Weijie; Yang, Jianjun; Qin, Huanlong	An Integrated Proteomics and Metabolomics Approach for Defining Oncofetal Biomarkers in the Colorectal Cancer	ANNALS OF SURGERY	Objective: The present study was designed to search for potential diagnostic biomarkers in the serum of colorectal cancer (CRC).Background: CRC is the third most common cancer worldwide, and its prognosis is poor at early stages. A panel of novel biomarkers is urgently needed for early diagnosis of CRC.Methods: An integrated proteomics and metabolomics approach was performed to define oncofetal b…	41	2012
Schwamborn, Kristina	Imaging mass spectrometry in biomarker discovery and validation	JOURNAL OF PROTEOMICS	Biomarker discovery and validation involves the consideration of many issues and challenges in order to be effectively used for translation from bench to bedside. Imaging mass spectrometry (IMS) is a new technology to assess spatial molecular arrangements in tissue sections, going far beyond microscopy in providing hundreds of different molecular images from a single scan without the need of targ…	40	2012
Rehman, Ishtiaq; Evans, Caroline A.; Glen, Adam; Cross, Simon S.; Eaton, Colby L.; Down, Jenny; Pesce, Giancarlo; Phillips, Joshua T.; Yen, Ow Saw; Thalmann, George N.; Wright, Phillip C.; Hamdy, Freddie C.	iTRAQ Identification of Candidate Serum Biomarkers Associated with Metastatic Progression of Human Prostate Cancer	PLOS ONE	A major challenge in the management of patients with prostate cancer is identifying those individuals at risk of developing metastatic disease, as in most cases the disease will remain indolent. We analyzed pooled serum samples from 4 groups of patients (n = 5 samples/group), collected prospectively and actively monitored for a minimum of 5 yrs. Patients groups were (i) histological diagnosis of …	39	2012
Wang, Cun; Jiang, Kai; Kang, Xiaonan; Gao, Dongmei; Sun, Chun; Li, Yan; Sun, Lu; Zhang, Shu; Liu, Xiaohui; Wu, Weizhong; Yang, Pengyuan; Guo, Kun; Liu, Yinkun	Tumor-derived secretory clusterin induces epithelial-mesenchymal transition and facilitates hepatocellular carcinoma metastasis	INTERNATIONAL JOURNAL OF BIOCHEMISTRY & CELL BIOLOGY	Hepatocellular carcinoma (HCC) is the third most common cause of cancer mortality. Metastasis is the major concern that causes death in HCC. The goal of this study was to identify tumor-derived proteins in serum during HCC metastasis using an orthotopic xenograft tumor model and explore the role of key protein in HCC metastasis. Serum samples collected from HCCLM3-R metastatic HCC tumor model at …	39	2012
Kim, Yunee; Ignatchenko, Vladimir; Yao, Cindy Q.; Kalatskaya, Irina; Nyalwidhe, Julius O.; Lance, Raymond S.; Gramolini, Anthony O.; Troyer, Dean A.; Stein, Lincoln D.; Boutros, Paul C.; Medin, Jeffrey A.; Semmes, O. John; Drake, Richard R.; Kislinger, Thomas	Identification of Differentially Expressed Proteins in Direct Expressed Prostatic Secretions of Men with Organ-confined Versus Extracapsular Prostate Cancer	MOLECULAR & CELLULAR PROTEOMICS	Current protocols for the screening of prostate cancer cannot accurately discriminate clinically indolent tumors from more aggressive ones. One reliable indicator of outcome has been the determination of organ-confined versus nonorgan-confined disease but even this determination is often only made following prostatectomy. This underscores the need to explore alternate avenues to enhance outcome p…	39	2012
Dowling, Paul; Clarke, Colin; Hennessy, Kim; Torralbo-Lopez, Beatriz; Ballot, Jo; Crown, John; Kieman, Ingrid; O'Byrne, Kenneth J.; Kennedy, M. John; Lynch, Vincent; Clynes, Martin	Analysis of acute-phase proteins, AHSG, C3, CLI, HP and SAA, reveals distinctive expression patterns associated with breast, colorectal and lung cancer	INTERNATIONAL JOURNAL OF CANCER	Early detection, clinical management and disease recurrence monitoring are critical areas in cancer treatment in which specific biomarker panels are likely to be very important in each of these key areas. We have previously demonstrated that levels of alpha-2-heremans-schmid-glycoprotein (AHSG), complement component C3 (C3), clusterin (CLI), haptoglobin (HP) and serum amyloid A (SAA) are signific…	38	2012
Tan, Hwee Tong; Lee, Yie Hou; Chung, Maxey C. M.	Cancer proteomics	MASS SPECTROMETRY REVIEWS	Cancer presents high mortality and morbidity globally, largely due to its complex and heterogenous nature, and lack of biomarkers for early diagnosis. A proteomics study of cancer aims to identify and characterize functional proteins that drive the transformation of malignancy, and to discover biomarkers to detect early-stage cancer, predict prognosis, determine therapy efficacy, identify novel d…	35	2012
Liu, Tao; Hossain, Mahmud; Schepmoes, Athena A.; Fillmore, Thomas L.; Sokoll, Lori J.; Kronewitter, Scott R.; Izmirlian, Grant; Shi, Tujin; Qian, Wei-Jun; Leach, Robin J.; Thompson, Ian M.; Chan, Daniel W.; Smith, Richard D.; Kagan, Jacob; Srivastava, Sudhir; Rodland, Karin D.; Camp, David G., II	Analysis of serum total and free PSA using immunoaffinity depletion coupled to SRM: correlation with clinical immunoassay tests	JOURNAL OF PROTEOMICS	Recently, selected reaction monitoring mass spectrometry (SRM-MS) has been more frequently applied to measure low abundance biomarker candidates in tissues and biofluids, owing to its high sensitivity and specificity, simplicity of assay configuration, and exceptional multiplexing capability. In this study, we report for the first time the development of immunoaffinity depletion-based workflows a…	35	2012
Saraon, Punit; Musrap, Natasha; Cretu, Daniela; Karagiannis, George S.; Batruch, Ihor; Smith, Chris; Drabovich, Andrei P.; Trudel, Dominique; van der Kwast, Theodorus; Morrissey, Colm; Jarvi, Keith A.; Diamandis, Eleftherios P.	Proteomic Profiling of Androgen-independent Prostate Cancer Cell Lines Reveals a Role for Protein S during the Development of High Grade and Castration-resistant Prostate Cancer	JOURNAL OF BIOLOGICAL CHEMISTRY	Androgen deprivation constitutes the principal therapy for advanced and metastatic prostate cancers. However, this therapeutic intervention usually results in the transition to a more aggressive androgen-independent prostate cancer. The elucidation of molecular alterations during the progression to androgen independence is an integral step toward discovering more effective targeted therapies. Wit…	33	2012
Fonseca-Sanchez, Miguel A.; Rodriguez Cuevas, Sergio; Mendoza-Hernandez, Guillermo; Bautista-Pina, Veronica; Arechaga Ocampo, Elena; Hidalgo Miranda, Alfredo; Quintanar Jurado, Valeria; Marchat, Laurence A.; Alvarez-Sanchez, Elizbeth; Perez Plasencia, Carlos; Lopez-Camarillo, Cesar	Breast cancer proteomics reveals a positive correlation between glyoxalase 1 expression and high tumor grade	INTERNATIONAL JOURNAL OF ONCOLOGY	Breast cancer is the neoplasia with the highest incidence in women worldwide. Proteomics approaches have accelerated the discovery of diagnostic and prognostic biomarkers. Here, we compared the proteomic profiles of breast tumors versus non-tumoral tissues in order to identify modulated proteins, which could represent potential markers associated to clinical features. By two-dimensional electroph…	32	2012
Rafalko, Agnes; Dai, Shujia; Hancock, William S.; Karger, Barry L.; Hincapie, Marina	Development of a Chip/Chip/SRM Platform Using Digital Chip Isoelectric Focusing and LC-Chip Mass Spectrometry for Enrichment and Quantitation of Low Abundance Protein Biomarkers in Human Plasma	JOURNAL OF PROTEOME RESEARCH	Protein biomarkers are critical for diagnosis, prognosis, and treatment of disease. The transition from protein biomarker discovery to verification can be a rate limiting step in clinical development of new diagnostics. Liquid chromatography-selected reaction monitoring mass spectrometry (LC-SRM MS) is becoming an important tool for biomarker verification studies in highly complex biological samp…	29	2012
Chinnaiyan, Prakash; Chowdhary, Sajeel; Potthast, Lisa; Prabhu, Antony; Tsai, Ya-Yu; Sarcar, Bhaswati; Kahali, Soumen; Brem, Steven; Yu, H. Michael; Rojiani, Amyn; Murtagh, Ryan; Pan, Edward	Phase I trial of vorinostat combined with bevacizumab and CPT-11 in recurrent glioblastoma	NEURO-ONCOLOGY	A phase I study was conducted to determine the dose-limiting toxicities (DLT) and maximum tolerated dose (MTD) for the combination of vorinostat with bevacizumab and CPT-11 in recurrent glioblastoma. Vorinostat was combined with bevacizumab and CPT-11 and was escalated using a standard 3 + 3 design. Vorinostat was escalated up to 2 actively investigated doses of this compound or until the MTD was…	29	2012
Principe, Simona; Kim, Yunee; Fontana, Simona; Ignatchenko, Vladimir; Nyalwidhe, Julius O.; Lance, Raymond S.; Troyer, Dean A.; Alessandro, Riccardo; Semmes, O. John; Kislinger, Thomas; Drake, Richard R.; Medin, Jeffrey A.	Identification of Prostate-Enriched Proteins by In-depth Proteomic Analyses of Expressed Prostatic Secretions in Urine	JOURNAL OF PROTEOME RESEARCH	Urinary expressed prostatic secretion or "EPS-urine" is proximal tissue fluid that is collected after a digital rectal exam (DRE). EPS-urine is a rich source of prostate-derived proteins that can be used for biomarker discovery for prostate cancer (PCa) and other prostatic diseases. We previously conducted a comprehensive proteome analysis of direct expressed prostatic secretions (EPS). In the cu…	28	2012
Wang, Feng; Zhang, Peng; Shi, Chenzhang; Yang, Yongzhi; Qin, Huanlong	Immunohistochemical detection of HSP27 and hnRNP K as prognostic and predictive biomarkers for colorectal cancer	MEDICAL ONCOLOGY	The present study was aimed at evaluating the expression of heat shock protein 27 (HSP27) and heterogeneous nuclear ribonucleoprotein K (hnRNP K), two potential biomarkers of many cancers, in colorectal cancer (CRC) and their clinical significance. Expression of HSP27 and hnRNP K were investigated by immunohistochemistry (IHC) in a series of tissue microarrays containing 175 primary colorectal ca…	28	2012
Liu, Yansheng; Luo, Xiaoyang; Hu, Haichuan; Wang, Rui; Sun, Yihua; Zeng, Rong; Chen, Haiquan	Integrative Proteomics and Tissue Microarray Profiling Indicate the Association between Overexpressed Serum Proteins and Non-Small Cell Lung Cancer	PLOS ONE	Lung cancer is the leading cause of cancer deaths worldwide. Clinically, the treatment of non-small cell lung cancer (NSCLC) can be improved by the early detection and risk screening among population. To meet this need, here we describe the application of extensive peptide level fractionation coupled with label free quantitative proteomics for the discovery of potential serum biomarkers for lung …	26	2012
Li, Meixiang; Li, Cui; Li, Danjuan; Xie, Yuanjie; Shi, Jinfeng; Li, Guoqing; Guan, Yongjun; Li, Maoyu; Zhang, Pengfei; Peng, Fang; Xiao, Zhiqiang; Chen, Zhuchu	Periostin, a stroma-associated protein, correlates with tumor invasiveness and progression in nasopharyngeal carcinoma	CLINICAL & EXPERIMENTAL METASTASIS	Recently, the tumor microenvironment is increasingly recognized as playing an important role in cancer proliferation, invasion, and metastasis. To screen stroma-associated proteins involved in nasopharyngeal carcinoma (NPC) carcinogenesis, laser capture microdissection (LCM) and quantitative proteomic analysis were employed to assess different protein expression of the stroma between NPC and norm…	26	2012
Heo, Chang-Kyu; Bahk, Young Yil; Cho, Eun-Wie	Tumor-associated autoantibodies as diagnostic and prognostic biomarkers	BMB REPORTS	In the process of tumorigenesis, normal cells are remodeled to cancer cells and protein expression patterns are changed to those of tumor cells. A newly formed tumor microenvironment elicits the immune system and, as a result, a humoral immune response takes place. Although the tumor antigens are undetectable in sera at the early stage of tumorigenesis, the nature of an antibody amplification res…	26	2012
Lippi, Giuseppe; Cervellin, Gianfranco	Canine olfactory detection of cancer versus laboratory testing: myth or opportunity?	CLINICAL CHEMISTRY AND LABORATORY MEDICINE	According to the most recent global cancer statistics, the burden of malignancies continues to increase worldwide, so that there is a compelling need to reinforce the screening strategies and implement novel diagnostic approaches for early detection. Canines are widely used by police forces and civilian services for detecting explosives and drugs due to their superior olfactive apparatus, which i…	26	2012
Liu, Wentao; Liu, Bingya; Cai, Qu; Li, Jianfang; Chen, Xuehua; Zhu, Zhenggang	Proteomic identification of serum biomarkers for gastric cancer using multi-dimensional liquid chromatography and 2D differential gel electrophoresis	CLINICA CHIMICA ACTA	Background: Early diagnosis and treatment of gastric cancer patients is essential for improving prognosis. However, no available serum-based test provides sufficient sensitivity or specificity for widespread use. Therefore, in this study we aimed to identify cancer biomarkers in human sera using 2-dimensional difference gel electrophoresis (2D-DIGE), and to characterize protein biomarkers with ta…	25	2012
Zhang, Fan; Drabier, Renee	IPAD: the Integrated Pathway Analysis Database for Systematic Enrichment Analysis	BMC BIOINFORMATICS	Background: Next-Generation Sequencing (NGS) technologies and Genome-Wide Association Studies (GWAS) generate millions of reads and hundreds of datasets, and there is an urgent need for a better way to accurately interpret and distill such large amounts of data. Extensive pathway and network analysis allow for the discovery of highly significant pathways from a set of disease vs. healthy samples …	25	2012
Wang, Hao; Feng, Le; Hu, Jian Wen; Xie, Chun Lei; Wang, Fang	Characterisation of the vitreous proteome in proliferative diabetic retinopathy	PROTEOME SCIENCE	Background: Diabetes can lead to serious microvascular complications such as proliferative diabetic retinopathy (PDR), which results in severe vision loss. The diabetes-induced alterations in the vitreous protein composition in diabetic patients with PDR may be responsible for the presence of PDR. The vitreous humour can be utilised in a variety of studies aimed toward the discovery of new target…	25	2012
Zhang, Tianhua; He, Yuan; Wei, Jianjun; Que, Long	Nanostructured optical microchips for cancer biomarker detection	BIOSENSORS & BIOELECTRONICS	Herein we report the label-free detection of a cancer biomarker using newly developed arrayed nanostructured Fabry-Perot interferometer (FPI) microchips. Specifically, the prostate cancer biomarker free prostate-specific antigen (f-PSA) has been detected with a mouse anti-human PSA monoclonal antibody (mAb) as the receptor. Experiments found that the limit-of-detection of current nanostructured F…	25	2012
Qian, Xiaolong; Li, Changling; Pang, Bo; Xue, Meng; Wang, Jian; Zhou, Jianguang	Spondin-2 (SPON2), a More Prostate-Cancer-Specific Diagnostic Biomarker	PLOS ONE	Background: Prostate-specific antigen (PSA) screening, although common, has recently been called into question. To find prostate cancer (PCa) diagnostic biomarkers that can make up for the defects of PSA, we compared the secretomes of several benign and PCa cell lines, selected candidate molecules, and then confirmed their clinical value.Methodology/Principal Findings: We first identified extrace…	24	2012
Coronell, Johana A. Luna; Syed, Parvez; Sergelen, Khulan; Gyurjan, Istvan; Weinhaeusel, Andreas	The current status of cancer biomarker research using tumour-associated antigens for minimal invasive and early cancer diagnostics	JOURNAL OF PROTEOMICS	Tumour-associated antigens (TAA) can be detected prior to clinical diagnosis and thus would be ideal biomarkers for early detection of cancer using only a few microliters of a patient's serum. In this article we provide a summary of TAA screening and serum-profiling conducted for breast, prostate, lung and colon cancers. Different methodological approaches, including SEREX, SERPA, and phage displ…	24	2012
Marko-Varga, Gyorgy; Vegvari, Akos; Welinder, Charlotte; Lindberg, Henrik; Rezeli, Melinda; Edula, Goutham; Svensson, Katrin J.; Belting, Mattias; Laurell, Thomas; Fehniger, Thomas E.	Standardization and Utilization of Biobank Resources in Clinical Protein Science with Examples of Emerging Applications	JOURNAL OF PROTEOME RESEARCH	Biobanks are a major resource to access and measure biological constituents that can be used to monitor the status of health and disease, both in unique individual samples and within populations. Most "omic" activities rely on access to these collections of stored samples to provide the basis for establishing the ranges and frequencies of expression. Furthermore, information about the relative ab…	24	2012
Wu, Xiaodan; Chen, Hong; Wang, Xiangdong	Can lung cancer stem cells be targeted for therapies?	CANCER TREATMENT REVIEWS	Lung cancer is the leading cause of cancer death, with a poor prognosis. Lung cancer stem cells (CSCs) are proposed as one of therapeutic targets for lung cancer. It is important to understand the exact role of lung CSC subpopulations in tumor initiation, recurrence, drug resistance and metastasis and explore biomarkers, signaling pathways and differentiation regulation specific to lung CSCs. Num…	23	2012
Han, Zhao-dong; Zhang, Yan-qiong; He, Hui-chan; Dai, Qi-shan; Qin, Guo-qiang; Chen, Jia-hong; Cai, Chao; Fu, Xin; Bi, Xue-cheng; Zhu, Jian-guo; Liao, Dong-jiang; Lu, Xin-peng; Mo, Zi-yao; Zhu, Yun-ping; Zhong, Wei-de	Identification of novel serological tumor markers for human prostate cancer using integrative transcriptome and proteome analysis	MEDICAL ONCOLOGY	The aim of this study was to identify novel serological tumor markers for human prostate cancer (PCa). We compared the gene expression profile of PCa tissues to adjacent benign tissues of prostate using gene expression microarray. 1207 genes that were consistently different from adjacent benign tissues of prostate (paired t test, P < 0.05) were selected as differentially expressed genes (DEGs). A…	23	2012
Zhao, Peng; Nairn, Alison V.; Hester, Shanterian; Moremen, Kelley W.; O'Regan, Ruth M.; Oprea, Gabriella; Wells, Lance; Pierce, Michael; Abbott, Karen L.	Proteomic Identification of Glycosylphosphatidylinositol Anchor-dependent Membrane Proteins Elevated in Breast Carcinoma	JOURNAL OF BIOLOGICAL CHEMISTRY	The glycosylphosphatidylinositol (GPI) anchor is a lipid and glycan modification added to the C terminus of certain proteins in the endoplasmic reticulum by the activity of a multiple subunit enzyme complex known as the GPI transamidase (GPIT). Several subunits of GPIT have increased expression levels in breast carcinoma. In an effort to identify GPI-anchored proteins and understand the possible …	22	2012
Gray, Terry A.; MacLaine, Nicola J.; Michie, Caroline O.; Bouchalova, Pavia; Murray, Euan; Howie, Jacqueline; Hrstka, Roman; Maslon, Magdalena M.; Nenutil, Rudolf; Vojtesek, Borek; Langdon, Simon; Hayward, Larry; Gourley, Charlie; Hupp, Ted R.	Anterior Gradient-3: A novel biomarker for ovarian cancer that mediates cisplatin resistance in xenograft models	JOURNAL OF IMMUNOLOGICAL METHODS	The Anterior Gradient (AGR) genes AGR2 and AGO are part of the Protein Disulfide Isomerase (PM) family and harbour core thioredoxin folds (CxxS motifs) that have the potential to regulate protein folding and maturation. A number of proteomics and transcriptomics screens in the fields of limb regeneration, cancer cell metastasis, pro-oncogenic oestrogen-signalling and p53 regulation have identifie…	22	2012
Yu, Lin; Shi, Jiandang; Cheng, Sa; Zhu, Yan; Zhao, Xiulan; Yang, Kuo; Du, Xiaoling; Klocker, Helmut; Yang, Xiaoli; Zhang, Ju	Estrogen Promotes Prostate Cancer Cell Migration via Paracrine Release of ENO1 from Stromal Cells	MOLECULAR ENDOCRINOLOGY	As a key glycolytic enzyme, enolase 1 (ENO1) is critical for cellular energy metabolism. Recent studies have revealed its important role in growth and metastasis of lung, head and neck, and breast cancer. However, the regulatory mechanisms of ENO1 expression and secretion remain unclear. We observed that conditioned medium from estradiol-stimulated prostate stromal cells significantly promoted th…	21	2012
Ummanni, Ramesh; Barreto, Frederico; Venz, Simone; Scharf, Christian; Barett, Christine; Mannsperger, Heiko A.; Brase, Jan Christoph; Kuner, Ruprecht; Schlomm, Thorsten; Sauter, Guido; Sueltmann, Holger; Korf, Ulrike; Bokemeyer, Carsten; Wather, Reinhard; Bruemmendorf, Tim H.; Balabanov, Stefan	Peroxiredoxins 3 and 4 Are Overexpressed in Prostate Cancer Tissue and Affect the Proliferation of Prostate Cancer Cells in Vitro	JOURNAL OF PROTEOME RESEARCH	The present study aimed to investigate the proteome profiling of surgically treated prostate cancers. Hereto, 2D-DIGE and mass spectrometry were performed for protein identification, and data validation for peroxiredoxin 3 and 4 (PRDX3 and PRDX4) was accomplished by reverse phase protein arrays (RPPA). The Formal Concept Analysis (FCA) method was applied to assess whether the TMPRSS2-ERG gene fus…	21	2012
Urquidi, V.; Rosser, C. J.; Goodison, S.	Molecular Diagnostic Trends in Urological Cancer: Biomarkers for Non-Invasive Diagnosis	CURRENT MEDICINAL CHEMISTRY	The early detection of urological cancers is pivotal for successful patient treatment and management. The development of molecular assays that can diagnose disease accurately, or that can augment current methods of evaluation, would be a significant advance. Ideally, such molecular assays would be applicable to non-invasively obtained body fluids, enabling not only diagnosis of at risk patients, …	21	2012
Jin, Jonghwa; Ku, Yun Hyi; Kim, Yikwon; Kim, Yeonjung; Kim, Kyunggon; Lee, Ji Yoon; Cho, Young Min; Lee, Hong Kyu; Park, Kyong Soo; Kim, Youngsoo	Differential Proteome Profiling Using iTRAQ in Microalbuminuric and Normoalbuminuric Type 2 Diabetic Patients	EXPERIMENTAL DIABETES RESEARCH	Diabetic nephropathy (DN) is a long-term complication of diabetes mellitus that leads to end-stage renal disease. Microalbuminuria is used for the early detection of diabetic renal damage, but such levels do not reflect the state of incipient DN precisely in type 2 diabetic patients because microalbuminuria develops in other diseases, necessitating more accurate biomarkers that detect incipient D…	21	2012
Sandvig, Kirsten; Llorente, Alicia	Proteomic Analysis of Microvesicles Released by the Human Prostate Cancer Cell Line PC-3	MOLECULAR & CELLULAR PROTEOMICS	Cancer biomarkers are invaluable tools for cancer detection, prognosis, and treatment. Recently, microvesicles have appeared as a novel source for cancer biomarkers. We present here the results from a proteomic analysis of microvesicles released to the extracellular environment by the metastatic prostate cancer cell line PC-3. Using nanocapillary liquid chromatography-tandem mass spectrometry 266…	20	2012
Tu, Chengjian; Li, Jun; Bu, Yahao; Hangauer, David; Qu, Jun	An ion-current-based, comprehensive and reproducible proteomic strategy for comparative characterization of the cellular responses to novel anti-cancer agents in a prostate cell model	JOURNAL OF PROTEOMICS	Proteome-level investigation of the molecular targets in anticancer action of promising pharmaceutical candidates is highly desirable but remains challenging due to the insufficient proteome coverage, limited capacity for biological replicates, and largely unregulated false positive biomarker discovery of current methods. This study described a practical platform strategy to address these challen…	20	2012
Penno, Megan A. S.; Klingler-Hoffmann, Manuela; Brazzatti, Julie A.; Boussioutas, Alex; Putoczki, Tracy; Ernst, Matthias; Hoffmann, Peter	2D-DIGE analysis of sera from transgenic mouse models reveals novel candidate protein biomarkers for human gastric cancer	JOURNAL OF PROTEOMICS	The gp130(F/F) genetically engineered mouse (GEM) model reproducibly and predictably develops a gastric adenoma phenotype resembling the primary lesions of human intestinal-type gastric cancer (GC). Accordingly, changes to the serum proteome of gp130(F/F) mice may uncover early-stage GC biomarkers. Here, we have employed several double and compound mutant GEM strains that display distinct phenoty…	19	2012
Beltrami, Cristina; Clayton, Aled; Phillips, Aled O.; Fraser, Donald J.; Bowen, Timothy	Analysis of urinary microRNAs in chronic kidney disease	BIOCHEMICAL SOCIETY TRANSACTIONS	Kidney biopsy is the gold-standard diagnostic test for intrinsic renal disease, but requires hospital admission and carries a 3% risk of major complications. Current non-invasive prognostic indicators such as urine protein quantification have limited predictive value. Better diagnostic and prognostic tests for chronic kidney disease patients are a major focus for industry and academia, with effor…	19	2012
Jayapalan, Jaime J.; Ng, Keng L.; Razack, Azad H. A.; Hashim, Onn H.	Identification of potential complementary serum biomarkers to differentiate prostate cancer from benign prostatic hyperplasia using gel- and lectin-based proteomics analyses	ELECTROPHORESIS	Diagnosis of prostate cancer (PCa) is currently much reliant on the invasive and time-consuming transrectal ultrasound-guided biopsy of the prostate gland, particularly in light of the inefficient use of prostate-specific antigen as its biomarker. In the present study, we have profiled the sera of patients with PCa and benign prostatic hyperplasia (BPH) using the gel- and lectin-based proteomics …	19	2012
Singh, Shivendra V.; Kim, Su-Hyeong; Sehrawat, Anuradha; Arlotti, Julie A.; Hahm, Eun-Ryeong; Sakao, Kozue; Beumer, Jan H.; Jankowitz, Rachel C.; Chandra-Kuntal, Kumar; Lee, Joomin; Powolny, Anna A.; Dhir, Rajiv	Biomarkers of Phenethyl Isothiocyanate-Mediated Mammary Cancer Chemoprevention in a Clinically Relevant Mouse Model	JOURNAL OF THE NATIONAL CANCER INSTITUTE	Phenethyl isothiocyanate (PEITC) is a natural plant compound with chemopreventative potential against some cancers and the ability to induce apoptosis in breast cancer cells.Female mouse mammary tumor virusneu mice were fed a control AIN-76A diet (n = 35) or the same diet supplemented with 3 mol PEITC/g diet (n = 33) for 29 weeks, at which time they were killed. Breast tissue sections were staine…	19	2012
Prassas, Ioannis; Chrystoja, Caitlin C.; Makawita, Shalini; Diamandis, Eleftherios P.	Bioinformatic identification of proteins with tissue-specific expression for biomarker discovery	BMC MEDICINE	Background: There is an important need for the identification of novel serological biomarkers for the early detection of cancer. Current biomarkers suffer from a lack of tissue specificity, rendering them vulnerable to non-disease-specific increases. The present study details a strategy to rapidly identify tissue-specific proteins using bioinformatics.Methods: Previous studies have focused on eit…	19	2012
Fowler, Carol B.; Waybright, Timothy J.; Veenstra, Timothy D.; O'Leary, Timothy J.; Mason, Jeffrey T.	Pressure-Assisted Protein Extraction: A Novel Method for Recovering Proteins from Archival Tissue for Proteomic Analysis	JOURNAL OF PROTEOME RESEARCH	Formaldehyde-fixed, paraffin-embedded (FFPE) tissue repositories represent a valuable resource for the retrospective study of disease progression and response to therapy. However, the proteomic analysis of FFPE tissues has been hampered by formaldehyde-induced protein modifications, which reduce protein extraction efficiency and may lead to protein misidentification. Here, we demonstrate the use …	19	2012
Schiffer, Eric; Bick, Carsten; Grizelj, Branko; Pietzker, Stephan; Schoefer, Wolfgang	Urinary proteome analysis for prostate cancer diagnosis: Cost-effective application in routine clinical practice in Germany	INTERNATIONAL JOURNAL OF UROLOGY	Objectives: Capillary electrophoresis mass spectrometry urinary proteome analysis for prostate cancer has been shown to be highly accurate in the detection of prostate cancer. The aim of the present study was to report our experience with routine application of this test in clinical practice and its cost-effectiveness.Methods: The urinary proteome analysis for prostate cancer test was carried out…	19	2012
Wu, Wei; Juan, Wen Chun; Liang, Cynthia R. M. Y.; Yeoh, Khay Guan; So, Jimmy; Chung, Maxey C. M.	S100A9, GIF and AAT as potential combinatorial biomarkers in gastric cancer diagnosis and prognosis	PROTEOMICS CLINICAL APPLICATIONS	Purpose We have mined the gastric fluid proteome for potential gastric cancer (GC) biomarkers that may enhance disease detection and facilitate prognostic monitoring. Experimental design In biomarker discovery, a total of 12 patient gastric fluid samples (stages I, III, IV and gastritis) were analysed by 2DE for expression changes that correlated with GC status or disease progression. Gastric flu…	18	2012
Barderas, Rodrigo; Babel, Ingrid; Diaz-Uriarte, Ramon; Moreno, Victor; Suarez, Adolfo; Bonilla, Felix; Villar-Vazquez, Roi; Capella, Gabriel; Ignacio Casal, J.	An optimized predictor panel for colorectal cancer diagnosis based on the combination of tumor-associated antigens obtained from protein and phage microarrays	JOURNAL OF PROTEOMICS	Humoral response in cancer patients appears early in cancer progression and can be used for diagnosis, including early detection. By using human recombinant protein and T7 phage microarrays displaying colorectal cancer (CRC)-specific peptides, we previously selected 6 phages and 6 human recombinant proteins as tumor-associated antigens (TAAs) with high diagnostic value. After completing validatio…	18	2012
Raimondo, Francesca; Salemi, Claudia; Chinello, Clizia; Fumagalli, Daniela; Morosi, Lavinia; Rocco, Francesco; Ferrero, Stefano; Perego, Roberto; Bianchi, Cristina; Sarto, Cecilia; Pitto, Marina; Brambilla, Paolo; Magni, Fulvio	Proteomic analysis in clear cell renal cell carcinoma: identification of differentially expressed protein by 2-D DIGE	MOLECULAR BIOSYSTEMS	Renal cell carcinoma (RCC), the most common neoplasm affecting the adult kidney, is characterised by heterogeneity of histological subtypes, drug resistance, and absence of molecular markers. Two-dimensional difference gel electrophoresis (2-D DIGE) technology in combination with mass spectrometry (MS) was applied to detect differentially expressed proteins in 20 pairs of RCC tissues and matched …	18	2012
Aquino, Priscila F.; Fischer, Juliana S. G.; Neves-Ferreira, Ana G. C.; Perales, Jonas; Domont, Gilberto B.; Araujo, Gabriel D. T.; Barbosa, Valmir C.; Viana, Jucilana; Chalub, Sidney R. S.; Lima de Souza, Antonia Q.; Carvalho, Maria G. C.; Ledo de Souza, Afonso D.; Carvalho, Paulo C.	Are Gastric Cancer Resection Margin Proteomic Profiles More Similar to Those from Controls or Tumors?	JOURNAL OF PROTEOME RESEARCH	A strategy for treating cancer is to surgically remove the tumor together with a portion of apparently healthy tissue surrounding it, the so-called "resection margin", to minimize recurrence. Here, we investigate whether the proteomic profiles from biopsies of gastric cancer resection margins are indeed more similar to those from healthy tissue than from cancer biopsies. To this end, we analyzed …	17	2012
Zhu, Haining; Zhao, Jun; Zhu, Beibei; Collazo, Joanne; Gal, Jozsef; Shi, Ping; Liu, Li; Stroem, Anna-Lena; Lu, Xiaoning; McCann, Richard O.; Toborek, Michal; Kyprianou, Natasha	EMMPRIN regulates cytoskeleton reorganization and cell adhesion in prostate cancer	PROSTATE	BACKGROUND Proteins on cell surface play important roles during cancer progression and metastasis via their ability to mediate cell-to-cell interactions and navigate the communication between cells and the microenvironment.METHODS. In this study a targeted proteomic analysis was conducted to identify the differential expression of cell surface proteins in human benign (BPH-1) versus malignant (LN…	17	2012
Torti, Davide; Sassi, Francesco; Galimi, Francesco; Gastaldi, Stefania; Perera, Timothy; Comoglio, Paolo M.; Trusolino, Livio; Bertotti, Andrea	A preclinical algorithm of soluble surrogate biomarkers that correlate with therapeutic inhibition of the MET oncogene in gastric tumors	INTERNATIONAL JOURNAL OF CANCER	The MET oncogene is amplified in a fraction of human gastric carcinoma cell lines, with consequent overexpression and constitutive activation of the corresponding protein product, the Met tyrosine kinase receptor. This genetically driven hyperactivation of Met is necessary for cancer cell growth and survival, so that Met pharmacological blockade results in cell-cycle arrest or apoptosis (oncogene…	16	2012
Ang, Joo Ern; Kaye, Stan; Banerji, Udai	Tissue-Based Approaches to Study Pharmacodynamic Endpoints in Early Phase Oncology Clinical Trials	CURRENT DRUG TARGETS	Anti-cancer clinical drug development is currently costly and slow with a high attrition rate. There is thus an urgent and unmet need to integrate pharmacodynamic biomarkers into early phase clinical trials in the framework provided by the "pharmacologic audit trail" in order to overcome this challenge. This review discusses the rationale, advantages and disadvantages, as well as the practical co…	16	2012
Katafigiotis, Ioannis; Tyritzis, Stavros I.; Stravodimos, Konstantinos G.; Alamanis, Christos; Pavlakis, Kitty; Vlahou, Antonia; Makridakis, Manousos; Katafigioti, Amalia; Garbis, Spiros D.; Constantinides, Constantinos A.	Zinc alpha 2-glycoprotein as a potential novel urine biomarker for the early diagnosis of prostate cancer	BJU INTERNATIONAL	OBJECTIVETo examine the potential utility as a novel biomarker in the urine of zinc a 2-glygoprotein (ZAG) for the early diagnosis of prostate cancer.PATIENTS AND METHODSThe urine of 127 consecutive candidates for a transrectal ultrasound prostatic biopsy with a mean age of 65.7 +/- 8.7 years and mean PSA 9.1 +/- 5.3 ng/mL was collected.Western blot analysis and immunohistochemistry for ZAG were …	15	2012
Huhn, Carolin; Ruhaak, L. Renee; Wuhrer, Manfred; Deelder, Andre M.	Hexapeptide library as a universal tool for sample preparation in protein glycosylation analysis	JOURNAL OF PROTEOMICS	Recent analytical advancements allow for large-scale glycomics and glycan-biomarker research with N-glycans released from complex protein mixtures of e.g. plasma with a wide range of protein concentrations. Protein enrichment techniques to obtain samples with a better representation of low-abundance proteins are hardy applied. In this study, hexapeptide ligands previously described for enrichment…	15	2012
Foss, Eric J.; Radulovic, Dragan; Stirewalt, Derek L.; Radich, Jerald; Sala-Torra, Olga; Pogosova-Agadjanyan, Era L.; Hengel, Shawna M.; Loeb, Keith R.; Deeg, H. Joachim; Meshinchi, Soheil; Goodlett, David R.; Bedalov, Antonio	Proteomic Classification of Acute Leukemias by Alignment-Based Quantitation of LC-MS/MS Data Sets	JOURNAL OF PROTEOME RESEARCH	Despite immense interest in the proteome as a source of bio-markers in cancer, mass spectrometry has yet to yield a clinically useful protein biomarker for tumor classification. To explore the potential of a particular class of mass spectrometry-based quantitation approaches, label-free alignment of liquid chromatography coupled to tandem mass spectrometry (LC-MS/MS) data sets, for the identifica…	14	2012
Liu, Chibo; Pan, Chunqin; Shen, Jianmin; Wang, Haibao; Yong, Liang	Identification of serum amyloid A in the serum of gastric cancer patients by protein expression profiling	ONCOLOGY LETTERS	The purpose of this study was to screen serum samples from gastric carcinoma patients and to determine whether serum amyloid A protein (SAA) served as a biomarker. SELDI technology was used to screen for changes in SAA levels in the serum samples. A mass cluster with a mass/charge (m/z) value between 11.1 and 11.9 kDa was identified in the serum samples from gastric carcinoma patients which was m…	13	2012
Whitmore, Theodore E.; Peterson, Amelia; Holzman, Ted; Eastham, Ashley; Amon, Lynn; McIntosh, Martin; Ozinsky, Adrian; Nelson, Peter S.; Martin, Daniel B.	Integrative Analysis of N-Linked Human Glycoproteomic Data Sets Reveals PTPRF Ectodomain as a Novel Plasma Biomarker Candidate for Prostate Cancer	JOURNAL OF PROTEOME RESEARCH	In an attempt to identify prostate cancer biomarkers with greater diagnostic and prognostic capabilities, we have developed an integrative proteomic discovery workflow focused on N-linked glycoproteins that refines the target selection process. In this work, hydrazide-based chemistry was used to identify N-linked glycopeptides from 22Rv1 prostate cancer cells cultured in vitro, which were compare…	13	2012
Vegvari, Akos; Rezeli, Melinda; Sihlbom, Carina; Hakkinen, Jari; Carlsohn, Elisabet; Malm, Johan; Lilja, Hans; Laurell, Thomas; Marko-Varga, Gyorgy	Molecular microheterogeneity of prostate specific antigen in seminal fluid by mass spectrometry	CLINICAL BIOCHEMISTRY	Objectives: Prostate specific antigen (PSA) is a widely used and clinically valuable marker for prostate disease. In order to enable the development of new PSA assays and progress the understanding of the biology of PSA we have analyzed PSA in seminal plasma.Design and methodsPSA in seminal plasma from men attending a fertility clinic and healthy controls was analyzed using SDS-PAGE, Western blot…	13	2012
Holland, Jason P.; Cumming, Paul; Vasdev, Neil	PET of Signal Transduction Pathways in Cancer	JOURNAL OF NUCLEAR MEDICINE	In this era of systems biology, the tide of information derived from "omic" technologies (genomics, proteomics, etc.) has sparked a revolution in drug design, with many industrial and academic programs now embracing the concepts of molecular medicine (i.e., targeting changes in specific proteins or pathways) as measures of treatment efficacy and outcome. This approach has yielded a plethora of ne…	13	2012
Chang, David W.; Gu, Jian; Wu, Xifeng	Germline prognostic markers for urinary bladder cancer: Obstacles and opportunities	UROLOGIC ONCOLOGY-SEMINARS AND ORIGINAL INVESTIGATIONS	Urinary bladder cancer is a heterogeneous disease with diverse genetic and environmental risk factors that can influence disease risk or clinical course for recurrence, progression, and survival. Therefore, identification of these factors is paramount for disease prevention and optimal clinical management of bladder cancer patients. Of particular interest is the need to identify molecular biomark…	13	2012
Florentinus, Angelica K.; Bowden, Peter; Sardana, Girish; Diamandis, Eleftherios P.; Marshall, John G.	Identification and quantification of peptides and proteins secreted from prostate epithelial cells by unbiased liquid chromatography tandem mass spectrometry using goodness of fit and analysis of variance	JOURNAL OF PROTEOMICS	The proteins secreted by prostate cancer cells (PC3(AR)6) were separated by strong anion exchange chromatography, digested with trypsin and analyzed by unbiased liquid chromatography tandem mass spectrometry with an ion trap. The spectra were matched to peptides within proteins using a goodness of fit algorithm that showed a low false positive rate. The parent ions for MS/MS were randomly and ind…	13	2012
Mitsunaga, Kanae; Kikuchi, Jiro; Wada, Taeko; Furukawa, Yusuke	Latexin regulates the abundance of multiple cellular proteins in hematopoietic stem cells	JOURNAL OF CELLULAR PHYSIOLOGY	Latexin is the only known carboxypeptidase A inhibitor in mammals and shares structural similarity with cystatin C, suggesting that latexin regulates the abundance of as yet unidentified target proteins. A forward genetic approach revealed that latexin is involved in homeostasis of hematopoietic stem cells (HSCs) in mice; however, little is known about the mechanisms by which latexin negatively a…	12	2012
Martinho, Olga; Faloppa, Carlos Chaves; Neto, Cristovam Scapulatempo; Longatto-Filho, Adhemar; Baiocchi, Glauco; da Cunha, Isabela Werneck; Soares, Fernando Augusto; Tavares Guerreiro Fregnani, Jose Humberto; Reis, Rui Manuel	Loss of RKIP expression during the carcinogenic evolution of endometrial cancer	JOURNAL OF CLINICAL PATHOLOGY	Aims Endometrial cancer is one of the most common cancers in women worldwide, but there is a lack of diagnostic markers for early detection of these tumours. The raf kinase inhibitory protein (RKIP) negatively regulates the Raf/MEK/ERK pathway, and the downregulation of RKIP is associated with tumour progression and metastasis in several human neoplasms. The aim of this study was to assess the ex…	11	2012
Kamel, Dalia; Brady, Bernadette; Tabchy, Adel; Mills, Gordon B.; Hennessy, Bryan	Proteomic Classification of Breast Cancer	CURRENT DRUG TARGETS	Being a significant health problem that affects patients in various age groups, breast cancer has been extensively studied to date. Recently, molecular breast cancer classification has advanced significantly with the availability of genomic profiling technologies. Proteomic technologies have also advanced from traditional protein assays including enzyme-linked immunosorbent assay, immunoblotting …	11	2012
Jalkanen, Sari E.; Lahesmaa-Korpinen, Anna-Maria; Heckman, Caroline A.; Rantanen, Ville; Porkka, Kimmo; Hautaniemi, Sampsa; Mustjoki, Satu	Phosphoprotein profiling predicts response to tyrosine kinase inhibitor therapy in chronic myeloid leukemia patients	EXPERIMENTAL HEMATOLOGY	Tyrosine kinase inhibitors (TKIs) have dramatically improved treatment outcomes in chronic myeloid leukemia (CML), but a proportion of patients fail to achieve optimal molecular response. By using a phosphoproteomic approach, we aimed to discover aberrant signaling pathways and putative biomarkers in bone marrow samples of suboptimally responding patients, which could be used to guide treatment s…	10	2012
Costello, Leslie C.; Franklin, Renty B.	The genetic/metabolic transformation concept of carcinogenesis	CANCER AND METASTASIS REVIEWS	The carcinogenesis process is poorly understood and subject to varying concepts and views. A rejuvenated interest has arisen regarding the role of altered cellular intermediary metabolism in the development and progression of cancer. As a result, differing views of the implications of altered metabolism in the development of cancer exist. None of the concepts recognize and incorporate the princip…	10	2012
Endoh, Kanji; Nishi, Mayuko; Ishiguro, Hitoshi; Uemura, Hiroji; Miyagi, Yohei; Aoki, Ichiro; Hirano, Hisashi; Kubota, Yoshinobu; Ryo, Akihide	Identification of phosphorylated proteins involved in the oncogenesis of prostate cancer via Pin1-proteomic analysis	PROSTATE	BACKGROUND The peptidyl-prolyl isomerase Pin1 regulates a subset of phosphorylated proteins by catalyzing the cis-trans isomerization of their specific phosphorylated Ser/Thr-Pro motifs. Although Pin1 has been shown to be involved in cell transformation and the maintenance of the malignant phenotype in prostate cancer, its specific substrates during these processes have not yet been determined.ME…	10	2012
Yamashita, T.; Okamura, T.; Nagano, K.; Imai, S.; Abe, Y.; Nabeshi, H.; Yoshikawa, T.; Yoshioka, Y.; Kamada, H.; Tsutsumi, Y.; Tsunoda, S.	Rho GDP-dissociation inhibitor alpha is associated with cancer metastasis in colon and prostate cancer	PHARMAZIE	Since metastasis is one of the most important prognostic factors in colorectal cancer, development of new methods to diagnose and prevent metastasis is highly desirable. However, the molecular mechanisms leading to the metastatic phenotype have not been well elucidated. In this study, a proteomics-based search was carried out for metastasis-related proteins in colorectal cancer by analyzing the d…	10	2012
dos Santos, Marcelo; da Cunha Mercante, Ana Maria; Nunes, Fabio Daumas; Leopoldino, Andreia Machado; de Carvalho, Marcos Brasilino; Gazito, Diana; Mendoza Lopez, Rossana Veronica; Olga Chiappini, Paula Blandina; de Carvalho Neto, Paulo Bentes; Fukuyama, Erica Erina; Tajara, Eloiza Helena; Louro, Iuri Drumond; Alvares da Silva, Adriana Madeira	Prognostic significance of NDRG1 expression in oral and oropharyngeal squamous cell carcinoma	MOLECULAR BIOLOGY REPORTS	Human N-myc downstream-regulated gene 1 (NDRG1) is a metastasis suppressor gene with several potential functions, including cell differentiation, cell cycle regulation and response to hormones, nickel and stress. The purpose of this study was to investigate the immunoexpression of NDRG1 in oral and oropharyngeal squamous cell carcinomas searching for its role in the clinical course of these tumor…	9	2012
Evans, Robert G.; Naidu, Babu; Rajpoot, Nasir M.; Epstein, David; Khan, Michael	Toponome imaging system: multiplex biomarkers in oncology	TRENDS IN MOLECULAR MEDICINE	Toponome imaging systems (TIS) can yield high-resolution subcellular colocalization images of multiple proteins within single cells and intact tissue sections, giving this technology significant potential for identifying multiplex biomarkers that simultaneously measure several aspects of a cell. The integral role of the microenvironment in malignant progression and the recently appreciated hetero…	9	2012
Oak, Chul Ho; Wilson, Donald; Lee, Hu Jang; Lim, Ho-Ju; Park, Eun-Kee	Potential molecular approaches for the early diagnosis of lung cancer (Review)	MOLECULAR MEDICINE REPORTS	Lung cancer is the leading cause of mortality from cancer among men and women worldwide. More individuals die each year of lung cancer than of colon, breast and prostate cancer combined. Despite new diagnostic techniques, the overall 5-year survival rate remains at approximately 15% and the majority of patients still present with advanced disease. Therefore, lung cancer is the most lethal cancer …	9	2012
Qian, Jing-Yi; Mou, Si-Hua; Liu, Chi-Bo	SELDI-TOF MS Combined with Magnetic Beads for Detecting Serum Protein Biomarkers and Establishment of a Boosting Decision Tree Model for Diagnosis of Pancreatic Cancer	ASIAN PACIFIC JOURNAL OF CANCER PREVENTION	Aim: New technologies for the early detection of pancreatic cancer (PC) are urgently needed. The aim of the present study was to screen for the potential protein biomarkers in serum using proteomic fingerprint technology. Methods: Magnetic beads combined with surface-enhanced laser desorption/ ionization (SELDI) TOF MS were used to profile and compare the protein spectra of serum samples from 85 …	9	2012
Tripathi, Satyendra Chandra; Kaur, Jatinder; Matta, Ajay; Gao, Xin; Sun, Bin; Chauhan, Shyam Singh; Thakar, Alok; Shukla, Nootan Kumar; Duggal, Ritu; Choudhary, Ajoy Roy; DattaGupta, Siddhartha; Sharma, Mehar Chand; Ralhan, Ranju; Siu, K. W. Michael	Loss of DLC1 is an independent prognostic factor in patients with oral squamous cell carcinoma	MODERN PATHOLOGY	Deleted in liver cancer (DLC1), a Rho GTPase-activating protein, was observed to be differentially expressed in oral squamous cell carcinoma in comparison with normal tissues using tissue proteomics. In the current study, we investigated the clinical significance of loss of DLC1 expression in different stages of development of oral squamous cell carcinoma to determine its potential as a biomarker…	9	2012
Messina, Valeria; Meikar, Oliver; Paronetto, Maria Paola; Calabretta, Sara; Geremia, Raffaele; Kotaja, Noora; Sette, Claudio	The RNA Binding Protein SAM68 Transiently Localizes in the Chromatoid Body of Male Germ Cells and Influences Expression of Select MicroRNAs	PLOS ONE	The chromatoid body (CB) is a unique structure of male germ cells composed of thin filaments that condense into a perinuclear organelle after meiosis. Due to the presence of proteins involved in different steps of RNA metabolism and of different classes of RNAs, including microRNAs (miRNAs), the CB has been recently suggested to function as an RNA processing centre. Herein, we show that the RNA b…	8	2012
Li, Ping; Zhang, Dianliang; Guo, Chunbao	Serum biomarker screening for the diagnosis of early gastric cancer using SELDI-TOF-MS	MOLECULAR MEDICINE REPORTS	In this study, we performed a proteomic analysis of sera from stage I gastric cancer patients using surface-enhanced laser desorption/ionization time-of-flight mass spectrometry (SELDI-TOF-MS) and established a diagnostic model for the early diagnosis of stage I gastric cancer. Serum samples from 169 gastric cancer patients and 83 age- and gender-matched healthy individuals were analyzed by SELDI…	8	2012
Li, Jing; Xie, Zhensheng; Shi, Linan; Zhao, Zhiqiang; Hou, Junjie; Chen, Xiulan; Cui, Ziyou; Xue, Peng; Cai, Tanxi; Wu, Peng; Guo, Sutang; Yang, Fuquan	Purification, identification and profiling of serum amyloid A proteins from sera of advanced-stage cancer patients	JOURNAL OF CHROMATOGRAPHY B-ANALYTICAL TECHNOLOGIES IN THE BIOMEDICAL AND LIFE SCIENCES	Surface-enhanced laser desorption/ionization time of flight mass spectrometry (SELDI-TOF-MS) is a powerful tool for screening potential biomarkers of various pathological conditions. However, low resolution and mass accuracy of SELDI-TOF-MS remain a major obstacle for determination of biological identities of potential protein biomarkers. We report here a refined workflow that combines ZipTip des…	8	2012
Gullo, Francesco; Ponti, Giovanni; Tagarelli, Andrea; Tradigo, Giuseppe; Veltri, Pierangelo	A time series approach for clustering mass spectrometry data	JOURNAL OF COMPUTATIONAL SCIENCE	Advanced statistical techniques and data mining methods have been recognized as a powerful support for mass spectrometry (MS) data analysis. Particularly, due to its unsupervised learning nature, data clustering methods have attracted increasing interest for exploring, identifying, and discriminating pathological cases from MS clinical samples. Supporting biomarker discovery in protein profiles h…	8	2012
Jeong, Seul-Ki; Na, Keun; Kim, Kwang-Youl; Kim, Hoguen; Paik, Young-Ki	PanelComposer: A Web-Based Panel Construction Tool for Multivariate Analysis of Disease Biomarker Candidates	JOURNAL OF PROTEOME RESEARCH	Measuring and evaluating diagnostic efficiency is important in biomarker discovery and validation. The receiver operating characteristic (ROC) curve is a graphical plot for assessing the performance of a classifier or predictor that can be used to test the sensitivity and specificity of diagnostic biomarkers. In this study, we describe PanelComposer, a Web-based software tool that uses statistica…	8	2012
Kim, Ki Hun; Kim, Jin Yong; Kim, Myeong Ok; Moon, Myeong Hee	Two dimensional (pI & d(s)) separation of phosphorylated proteins by isoelectric focusing/asymmetrical flow field-flow fractionation: Application to prostatic cancer cell line	JOURNAL OF PROTEOMICS	This study demonstrates the use of on-line isoelectric focusing/asymmetrical flow field-flow fractionation (IEF-AF4), a non-gel based high speed two dimensional (isoelectric point and hydrodynamic diameter) protein separation device used for the isolation/separation of phosphoproteins. IEF-AF4 performance was evaluated by first fractionating alpha-casein molecules at different pis and sizes. Coll…	8	2012
Ye, Xiangcang; Lee, Yu-Chen; Choueiri, Michel; Chu, Khoi; Huang, Chih-Fen; Tsai, Wen-Wei; Kobayashi, Ryuji; Logothetis, Christopher J.; Yu-Lee, Li-Yuan; Lin, Sue-Hwa	Aberrant expression of katanin p60 in prostate cancer bone metastasis	PROSTATE	BACKGROUND Katanin p60 is a microtubule-severing protein and is involved in microtubule cytoskeleton organization in both mitotic and non-mitotic processes. Its role in cancer metastasis is unknown.	8	2012
Abdalla, Moemen A. K.; Haj-Ahmad, Yousef	Promising Urinary Protein Biomarkers for the Early Detection of Hepatocellular Carcinoma among High-Risk Hepatitis C Virus Egyptian Patients	JOURNAL OF CANCER	Hepatocellular Carcinoma is a major healthcare problem, representing the third most common cause of cancer-related mortality worldwide. There are 130 million Hepatitis C virus infected patients worldwide who are at a high-risk for developing Hepatocellular Carcinoma. Due to the fact that reliable parameters and/or tools for the early detection of Hepatocellular Carcinoma among high-risk individua…	8	2012
Bottoni, Patrizia; Giardina, Bruno; Pontoglio, Alessandro; Scara, Salvatore; Scatena, Roberto	Mitochondrial Proteomic Approaches for New Potential Diagnostic and Prognostic Biomarkers in Cancer	ADVANCES IN MITOCHONDRIAL MEDICINE	Mitochondrial dysfunction and mutations in mitochondrial DNA have been implicated in a wide variety of human diseases, including cancer. In recent years, considerable advances in genomic, proteomic and bioinformatic technologies have made it possible the analysis of mitochondrial proteome, leading to the identification of over 1,000 proteins which have been assigned unambiguously to mitochondria.…	8	2012
Rundle, Andrew; Ahsan, Habibul; Vineis, Paolo	Better cancer biomarker discovery through better study design	EUROPEAN JOURNAL OF CLINICAL INVESTIGATION	Background High-throughput laboratory technologies coupled with sophisticated bioinformatics algorithms have tremendous potential for discovering novel biomarkers, or profiles of biomarkers, that could serve as predictors of disease risk, response to treatment or prognosis. We discuss methodological issues in wedding high-throughput approaches for biomarker discovery with the casecontrol study de…	7	2012
D'Andrea, Sara; Berton, Stefania; Segatto, Ilenia; Fabris, Linda; Canzonieri, Vincenzo; Colombatti, Alfonso; Vecchione, Andrea; Belletti, Barbara; Baldassarre, Gustavo	Stathmin Is Dispensable for Tumor Onset in Mice	PLOS ONE	The microtubule-destabilizing protein stathmin is highly expressed in several types of tumor, thus deserving the name of oncoprotein 18. High levels of stathmin expression and/or activity favor the metastatic spreading and mark the most aggressive tumors, thus representing a realistic marker of poor prognosis. Stathmin is a downstream target of many signaling pathways, including Ras-MAPK, PI3K an…	7	2012
Weeraphan, Churat; Diskul-Na-Ayudthaya, Penchatr; Chiablaem, Khajeelak; Khongmanee, Amnart; Chokchaichamnankit, Daranee; Subhasitanont, Pantipa; Svasti, Jisnuson; Srisomsap, Chantragan	Effective enrichment of cholangiocarcinoma secretomes using the hollow fiber bioreactor culture system	TALANTA	The Northeastern region of Thailand is well known to have high incidence of bile duct cancer known as cholangiocarcinoma. So there is a continued need to improve diagnosis and treatment, and discovery of biomarkers for early detection of bile duct cancer should greatly improve treatment outcome for these patients. The secretome, a collection of proteins secreted from cells, is a useful source for…	7	2012
Zhao, Ting; Zeng, Xuemei; Bateman, Nicholas W.; Sun, Mai; Teng, Pang-ning; Bigbee, William L.; Dhir, Rajiv; Nelson, Joel B.; Conrads, Thomas P.; Hood, Brian L.	Relative Quantitation of Proteins in Expressed Prostatic Secretion with a Stable Isotope Labeled Secretome Standard	JOURNAL OF PROTEOME RESEARCH	Expressed prostatic secretion (EPS) is a proximal fluid directly derived from the prostate and, in the case of prostate cancer (PCa), is hypothesized to contain a repertoire of cancer-relevant proteins. Quantitative analysis of the EPS proteome may enable identification of proteins with utility for PCa diagnosis and prognosis. The present investigation demonstrates selective quantitation of prote…	7	2012
Hu, Qiongying; Huang, Yuanshuai; Wang, Zhuan; Tao, Hualin; Liu, Jinbo; Yan, Li; Wang, Kaizheng	Application of Surface-Enhanced Laser Desorption/Ionization Time-of-Flight Mass Spectrometry Coupled with an Artificial Neural Network Model for the Diagnosis of Hepatocellular Carcinoma	HEPATO-GASTROENTEROLOGY	Background/Aims: There are no satisfactory biomarkers for hepatocellular carcinoma (HCC). The surface-enhanced laser desorption/ionization time-of-flight mass spectrometry (SELDI-TOF-MS) technique has been used to identify biomarkers for cancer. Methodology: Four hundred thirty five serum samples were tested by SELDI-TOF-MS matching on a gold chip. Samples were assigned to a training set and a te…	6	2012
Bradley, Brian Patrick	Finding biomarkers is getting easier	ECOTOXICOLOGY	Single biomarkers are rarely accurate. Even suites of biomarkers can give conflicting results. Ideally potent combinations of variables are isolated which accurately identify specific analytes and their level of toxicity. The search for such combinations can be done by reducing the thousands of candidate variables to the small number necessary for treatment classification. When the key variables …	6	2012
Lague, Marie-Noelle; Romieu-Mourez, Raphaelle; Bonneil, Eric; Boyer, Alexandre; Pouletty, Nicolas; Mes-Masson, Anne-Marie; Thibault, Pierre; Nadeau, Marie-Eve; Boerboom, Derek	Proteomic Profiling of a Mouse Model for Ovarian Granulosa Cell Tumor Identifies VCP as a Highly Sensitive Serum Tumor Marker in Several Human Cancers	PLOS ONE	The initial aim of this study was to identify novel serum diagnostic markers for the human ovarian granulosa cell tumor (GCT), a tumor that represents up to 5% of all ovarian cancers. To circumvent the paucity of human tissues available for analyses, we used the Ctnnb1(tm1Mmt/+); Pten(tm1Hwu/tmiHwu); Amhr2(tm3(cre)Bhr/+) transgenic mouse model, which features the constitutive activation of CTNNB1…	6	2012
Jansen, Flip H.; van Rijswijk, Angelique; Teubel, Wilma; van Weerden, Wytske M.; Reneman, Suzanne; van den Bemd, Gert-Jan; Roobol, Monique J.; Bangma, Chris H.; Staal, Frank J. T.; Jenster, Guido	Profiling of Antibody Production against Xenograft-released Proteins by Protein Microarrays Discovers Prostate Cancer Markers	JOURNAL OF PROTEOME RESEARCH	This study describes a novel xenograft-based biomarker discovery platform and proves its usefulness in the discovery of serum markers for prostate cancer. By immunizing immuno-competent mice with serum from nude mice bearing prostate cancer xenografts, an antibody response against xenograft-derived antigens was elicited. By probing protein microarrays with serum from immunized mice, several prost…	6	2012
Brinton, Lindsey T.; Brentnall, Teresa A.; Smith, Jeffrey A.; Kelly, Kimberly A.	Metastatic Biomarker Discovery Through Proteomics	CANCER GENOMICS & PROTEOMICS	Tumor heterogeneity has been a stumbling block in the development of effective cancer treatments. Personalized medicine has evolved with the theory that matching therapies with the unique misregulated pathways often present in tumors will increase patient prognosis. Of particular interest is prediction or determination of the metastatic potential of a tumor. Thus, biomarkers that can predict meta…	5	2012
Wang, Daohu; Liang, Hui; Mao, Xiaopeng; Liu, Wei; Li, Mingtao; Qiu, Shaopeng	Changes of Transthyretin and Clusterin after Androgen Ablation Therapy and Correlation with Prostate Cancer Malignancy	TRANSLATIONAL ONCOLOGY	After androgen ablation therapy (AAT), advanced prostate cancer (Pca) eventually progresses to castration-resistant Pca (CRPC); however, the biomarkers that are used to predict its prognosis are limited. In this study, serum samples from four patients with advanced Pca were collected at the time of the initial diagnosis and 3 months after AAT. Proteomic changes were analyzed with two-dimensional …	4	2012
Shui, Hao-Ai; Hsia, Ching-Wu; Chen, Han-Min; Chang, Tien-Chun; Wang, Chih-Yuan	Proteomics and bioinformatics analysis of lovastatin-induced differentiation in ARO cells	JOURNAL OF PROTEOMICS	Lovastatin (lova), a 3-hydroxy-3-methylglutaryl coenzyme A reductase inhibitor, can induce differentiation in cancer cells at low concentration, thus having potential to be used as an auxiliary agent in cancer therapy. However, biological networks associated with the differentiation effect of lova have not been elucidated. To investigate molecular mechanisms of lova, the present study was aimed a…	4	2012
Zhai, Xiao-hui; Yu, Jie-kai; Lin, Chen; Wang, Li-dong; Zheng, Shu	Combining proteomics, serum biomarkers and bioinformatics to discriminate between esophageal squamous cell carcinoma and pre-cancerous lesion	JOURNAL OF ZHEJIANG UNIVERSITY-SCIENCE B	Objective: Biomarker assay is a noninvasive method for the early detection of esophageal squamous cell carcinoma (ESCC). Searching for new biomarkers with high specificity and sensitivity is very important for the early detection of ESCC. Serum surface-enhanced laser desorption/ionization-time of flight mass spectrometry (SELDI-TOF-MS) is a high throughput technology for identifying cancer biomar…	4	2012
Chuang, Shao-Hui; Li, Jiang; Sun, Xiaoyan; Vadlamudi, Ayyappa; Sun, Bo; Cazares, Lisa; Nyalwidhe, Julius; Troyer, Dean; Semmes, John; McKenzie, Frederic D.	Prostate cancer region prediction by fusing results from MALDI spectra-processing and texture analysis	SIMULATION-TRANSACTIONS OF THE SOCIETY FOR MODELING AND SIMULATION INTERNATIONAL	We present a three-step method to predict prostate cancer (PCa) regions on biopsy tissue samples based on high-confidence, low-resolution PCa regions marked by a pathologist. First, we will apply a texture-analysis technique on a high-magnification optical image to predict PCa regions on an adjacent tissue slice. Second, we will design a prediction model for the same purpose, using matrix-assiste…	4	2012
de Roos, Baukje; Romagnolo, Donato F.	Proteomic Approaches to Predict Bioavailability of Fatty Acids and Their Influence on Cancer and Chronic Disease Prevention	JOURNAL OF NUTRITION	A low intake of fish and PUFA and high dietary trans- and SFA are considered to be among the main preventable causes of death. Unfortunately, epidemiological and preclinical studies have yet to identify biomarkers that accurately predict the influence of fatty acid intake on risk of chronic diseases, including cancer. Changes in protein profile and post-translational modifications in tissue and b…	3	2012
Lapek, John D., Jr.; McGrath, James L.; Ricke, William A.; Friedman, Alan E.	LC/LC-MS/MS of an innovative prostate human epithelial cancer (PHEC) in vitro model system	JOURNAL OF CHROMATOGRAPHY B-ANALYTICAL TECHNOLOGIES IN THE BIOMEDICAL AND LIFE SCIENCES	This work describes the proteomic characterization of a novel in vitro prostate cancer model system, the clonal prostatic human epithelial cancer (PHEC) cell lines. The model is composed of three cell lines representing the three progressive cancer states found in vivo: non-tumorigenic, tumorigenic, and metastatic. The cell lines were evaluated for differential protein expression between states u…	3	2012
Schrattenholz, Andre; Soskic, Vukic; Schoepf, Rainer; Poznanovic, Slobodan; Klemm-Manns, Martina; Groebe, Karlfried	Protein biomarkers for in vitro testing of toxicology	MUTATION RESEARCH-GENETIC TOXICOLOGY AND ENVIRONMENTAL MUTAGENESIS	The vision of the toxicology in the 21st century movement is to overcome the currently used animal tests and identify molecular pathways of toxicity. using human in vitro systems with the aim to provide the most relevant mechanistic information for human risk assessment. It is expected to translate key surrogate biomarkers to novel types of toxicity-related high throughput screening of the many t…	2	2012
Gao, Hongjun; Zheng, Zhaoxu; Yue, Zhigang; Liu, Fang; Zhou, Lanping; Zhao, Xiaohang	Evaluation of serum diagnosis of pancreatic cancer by using surface-enhanced laser desorption/ionization time-of-flight mass spectrometry	INTERNATIONAL JOURNAL OF MOLECULAR MEDICINE	Proteomic methods have been widely used in disease marker discovery research. The aim of this study was to discover potential biomarkers for pancreatic cancer (PCa) using surface-enhanced laser desorption/ionization time-of-flight mass spectrometry (SELDI-TOF-MS). Crude serum samples from 132 patients with PCa and 67 healthy controls (HCs) were analyzed in duplicate using SELDI. Support vector ma…	2	2012
Bhatnagar, Shilpa; Chaudhary, Naveen; Malik, Shabnam; Katare, Deepshikha Pande; Jain, Swatantra K.	Proteomic analysis of differentially expressed serum proteins in lung cancer	CENTRAL EUROPEAN JOURNAL OF BIOLOGY	Lung cancer continues to represent a major public health concern with high morbidity and mortality worldwide. Early detection of lung cancer is problematic due to a lack of diagnostic markers with high sensitivity and specificity. To determine the differently expressed proteins in the serum of lung cancer and identify the function of such proteins, two-dimensional electrophoresis (2DE) and liquid…	2	2012
Sun Qiang-ling; Fang Wen-tao; Feng Jian; Zhang Jie; Yang Xiao-hua; Gu Zhi-tao; Zhu Lei; Sha Hui-fang	Proteome analysis and tissue array for profiling protein markers associated with type B thymoma subclassification	CHINESE MEDICAL JOURNAL	Background The prognostic relevance of World Health Organization (WHO) subtypes within type B thymomas is still controversial. Understanding of the molecular characteristics of the different histologic types of thymomas will provide meaningful information for diagnosis and therapeutic management in type B thymoma.Methods Proteins extracted from twelve type B thymoma tissue specimens (six type B1 …	1	2012
Phark, Sohee; Park, So-Young; Choi, Seonyoung; Zheng, Zhi; Cho, Eunkyung; Lee, Min; Lim, Ji-youn; Seo, Jong Bok; Won, Nam Hee; Jung, Woon-Won; Sul, Donggeun	Toxicological biomarkers of 2,3,4,7,8-pentachlorodibenzofuran in proteins secreted by HepG2 cells	BIOCHIMICA ET BIOPHYSICA ACTA-PROTEINS AND PROTEOMICS	Using a proteomic approach, a study was conducted for determination of the effects of 2,3,4,7,8-pentachlorodibenzofuran (2,3,4,7,8-PCDF) on proteins secreted by HepG2 cells. Briefly, HepG2 cells were exposed to various concentrations of 2,3,4,7,8-PCDF for 24 or 48 h. MTT and comet assays were then conducted for determination of cytotoxicity and genotoxicity, respectively. Results of an MTT assay …	1	2012
Wang, Fei; Geng, Yu; Zhang, Wei-Ming; Geng, Xin	Bioinformatics Analysis of Zinc-alpha2-glycoprotein, a Potential Serological Marker for Hepatocellualr Carcinoma	MECHANICAL PROPERTIES OF MATERIALS AND INFORMATION TECHNOLOGY	To Analyze the structure and function of Zinc-alpha-2-glycoprotein (ZAG), a highly expressed serum protein in the patients with hepatocellular carcinoma (HCC). The serum proteome of the patients from HCC, liver cirrhosis and healthy donors were separated and identified by two-dimensional electrophoresis and MALDI-TOF-MS. RT-PCR and Western blotting analysis were used to confirm ZAG highly express…	1	2012
Luna Coronell, Johana A; Syed, Parvez; Sergelen, Khulan; Gyurjan, Istvan; Weinhausel, Andreas	The current status of cancer biomarker research using tumour-associated antigens for minimal invasive and early cancer diagnostics.	Journal of proteomics	Tumour-associated antigens (TAA) can be detected prior to clinical diagnosis and thus would be ideal biomarkers for early detection of cancer using only a few microliters of a patient's serum. In this article we provide a summary of TAA screening and serum-profiling conducted for breast, prostate, lung and colon cancers. Different methodological approaches, including SEREX, SERPA, and phage displ…	0	2012
Harrison, David J.; Faratian, Dana	Molecular Pathology in Therapeutics: Where are We Now, and Where are We Going?	CURRENT DRUG TARGETS	-	0	2012
Kohli, Manish; Oberg, Ann L.; Mahoney, Douglas W.; Riska, Shaun M.; Zhang, Yuji; Zenka, Roman M.; Sahasrabudhe, Deepak M.; Qin, Rui; Carlson, Rachel; Zhang, Sheng	Serum proteomics and ingenuity pathway analysis (IPA)-guided discovery of response markers to androgen ablation (AA) in prostate cancer	JOURNAL OF CLINICAL ONCOLOGY	-	0	2012
Spyropoulou, Vasiliki; Rapsomaniki, Maria Anna; Theofilatos, Konstantinos; Papadimitriou, Stergios; Likothanassis, Spiros; Tsakalidis, Athanasios; Mavroudi, Seferina	Computational Methods and Algorithms for Mass Spectrometry Based Differential Proteomics: Recent Advances, Perspectives and Open Problems	CURRENT PROTEOMICS	Mass spectrometry based proteomics allow us to analyze complex mixtures of proteins from various biological samples in a high-throughput manner, in order to identify important proteomic patterns and hopefully novel disease biomarkers. However, as most omics data, mass spectrometry proteomics data are complex, noisy and incomplete. Additionally, the data are usually represented by relatively few s…	0	2012
Kimura, T.; Yamamoto, T.; Kihara, M.; Kamata, Y.; Tanaka, N.; Otsuji, M.; Bando, Y.; Furusato, B.; Nishimura, T.; Egawa, S.	Exploration of Stage and Grade-Related Biomarkers of Prostate Cancer by Novel Proteomic Approach Using Laser-Microdissected Formalin-Fixed and Paraffin-Embedded Tissues	UROLOGY	-	0	2012
Takeshi, Y.; Shusuke, A.; Go, K.; Takayuki, G.; Atsushi, M.; Yoshiyuki, M.; Yousuke, S.; Takahiro, I; Osamu, O.	A PROTEOMIC APPROACH USING A PATIENT DERIVED XENOGRAFT MODEL FOR IDENTIFICATION OF A NOVEL BIOMARKER IN PROSTATE CANCER	INTERNATIONAL JOURNAL OF UROLOGY	-	0	2012
Davalieva, K.; Kiprijanovska, S.; Broussard, C.; Petrusevska, G.; Efremov, G. D.	Proteomic analysis of infiltrating ductal carcinoma tissues by coupled 2-D DIGE/MS/MS analysis	MOLECULAR BIOLOGY	There is a growing interest in protein expression profiling aiming to identify novel diagnostic markers in breast cancer. Proteomic approaches such as two-dimensional differential gel electrophoresis coupled with tandem mass spectrometry analysis (2-D DIGE/MS/MS) have been used successfully for the identification of candidate biomarkers for screening, diagnosis, prognosis and monitoring of treatm…	0	2012
Ishii, Gen; Kimura, Takahiro; Kuruma, Hidetoshi; Egawa, Shin	[New biomarkers for the prostate cancer].	Nihon rinsho. Japanese journal of clinical medicine	Prostate-specific antigen (PSA) has been widely used as a biomarker for prostate cancer detection and progression. However, PSA has limitations in terms of predicting the prognosis in specific cases of prostate cancer because it does not reflect cancer biology. Due to the development of new techniques in the fields of genomics and proteomics, many new biomarkers have been discovered in the last s…	0	2012
Ng, Lance; Karunasinghe, Nishi; Benjamin, Challaraj S; Ferguson, Lynnette R	Beyond PSA: are new prostate cancer biomarkers of potential value to New Zealand doctors?	The New Zealand medical journal	The widespread introduction of prostate-specific antigen (PSA) screening has enhanced the early detection of prostate cancer within New Zealand. However, uncertainties associated with the test make it difficult to confidently differentiate low-risk patients from those that require a definitive diagnostic biopsy. In consequence, the decisions surrounding prostate cancer treatment become extremely …	0	2012
Ueda, Koji; Tatsuguchi, Ayako; Tamura, Kenji; Shuin, Taro; Nakayama, Masato; Sato, Taka-Aki; Nakamura, Yusuke; Nakagawa, Hidewaki	A focused proteomics technology QUEST-MS identified a novel plasma prostate cancer biomarker polypeptide complementing PSA test	CANCER RESEARCH	-	0	2012
Duijvesz, Diederick; Vredenbregt-van den Berg, Mirella S.; Hoogland, A. Marije; Gritsenko, Marina A.; Burnum, Kristin E.; Luider, Theo M.; van Leenders, Geert L. H. J.; Pasa-Tolic, Ljiljana; Bangma, Chris H.; Jenster, Guido	PROTEOMIC PROFILING OF EXOSOMES REVEALS NOVEL CANDIDATE MARKERS FOR PROSTATE CANCER	JOURNAL OF UROLOGY	-	0	2012
Feldman, Adam; Banyard, Jacqueline; Fergus, Mary; Jedrychowski, Mark; Huttlin, Edward; Gygi, Stephen; Smith, Matthew; Zettrer, Bruce	DISCOVERY AND ANALYSIS OF PROSTATE CANCER BIOMARKERS IN A STANDARD NON-POST-DRE VOIDED URINE SPECIMEN	JOURNAL OF UROLOGY	-	0	2012
Park, Rosa; Zuniga, Edison; Bhalla, Rahuldev; Botchkina, Galina	ISOLATION, PROPAGATION, AND CHARACTERIZATION OF PROSTATE CANCER STEM CELLS FROM PRIMARY TUMORS	JOURNAL OF UROLOGY	-	0	2012
Kohli, Manish; Oberg, Ann L.; Mahoney, Douglas W.; Riska, Shaun M.; Zenka, Roman M.; Sahasrabudhe, Deepak M.; Zhang, Sheng	Serum proteomics guided discovery of predictive biomarkers of response to androgen ablation (AA) in prostate cancer.	JOURNAL OF CLINICAL ONCOLOGY	-	0	2012
[truncated: 9 more rows]

## Sheet: 2013
Authors	Title	Journal	Abstract	Times cited	Year
[truncated: 119 more rows]

## Sheet: 2014
Authors	Title	Journal	Abstract	Times cited	Year
[truncated: 113 more rows]

## Sheet: 2015
Authors	Title	Journal	Abstract	Times cited	Year
[truncated: 116 more rows]

[truncated: 3 more sheets: 2016, 2017, 2018]
