# Supplementary material for: Promise and Implementation of Proteomic Prostate Cancer Biomarkers
Source: Diagnostics (Basel). 2018 Aug 29;8(3):57. doi: 10.3390/diagnostics8030057 (PMC6174350; doi:10.3390/diagnostics8030057)
Supplement: Supplementary file 1 [file diagnostics-08-00057-s001.zip › Supplementary Tables/Table S2.xlsx]

## Sheet: Table S2
Table S2. List of selected studies that have been presented in the context of this review.
Authors	Title	Journal	Abstract	Times cited	Year
Sardana, Girish; Jung, Klaus; Stephan, Carsten; Diamandis, Eleftherios P.	Proteomic analysis of conditioned media from the PC3, LNCaP, and 22Rv1 prostate cancer cell lines: Discovery and validation of candidate prostate cancer biomarkers	JOURNAL OF PROTEOME RESEARCH	Early detection of prostate cancer is problematic due to the lack of a marker that has high diagnostic sensitivity and specificity. The prostate specific antigen (PSA) test, in combination with digital rectal examination, is the gold standard for prostate cancer diagnosis. However, this modality suffers from low specificity. Therefore, specific markers for clinically relevant prostate cancer are …	112	2008
Theodorescu, Dan; Schiffer, Eric; Bauer, Hartwig W.; Douwes, Friedrich; Eichhorn, Frank; Polley, Reinhard; Schmidt, Thomas; Schoefer, Wolfgang; Zuerbig, Petra; Good, David M.; Coon, Joshua J.; Mischak, Harald	Discovery and validation of urinary biomarkers for propstate cancer	PROTEOMICS CLINICAL APPLICATIONS	Only 30% of patients with elevated serum prostate specific antigen (PSA) levels who undergo prostate biopsy are diagnosed with prostate cancer (PCa). Novel methods are needed to reduce the number of unnecessary biopsies. We report on the identification and validation of a panel of 12 novel biomarkers for prostate cancer (PCaP), using CE coupled MS. The biomarkers could be defined by comparing fir…	87	2008
Ummanni, Ramesh; Junker, Heike; Zimmermann, Uwe; Venz, Simone; Teller, Steffen; Giebel, Juergen; Scharf, Christian; Woenckhaus, Christian; Dombrowski, Frank; Walther, Reinhard	Prohibitin identified by proteomic analysis of prostate biopsies distinguishes hyperplasia and cancer	CANCER LETTERS	Prostate cancer (PCA) is the most common type of cancer found in men of western countries and is the leading cancer death next to lung cancer and colorectal cancer. Prostate-specific antigen (PSA) test is an established diagnostic tool for PCA detection, but confirmation of diagnosis by histopathological evaluation of prostate needle biopsies is performed. To define protein expression pattern of …	53	2008
Burgess, Earle F.; Ham, Amy-Joan L.; Tabb, David L.; Billheimer, Dean; Roth, Bruce J.; Chang, Sam S.; Cookson, Michael S.; Hinton, Timothy J.; Cheek, Kristin L.; Hill, Salisha; Pietenpol, Jennifer A.	Prostate cancer serum biomarker discovery through proteomic analysis of alpha-2 macroglobulin protein complexes	PROTEOMICS CLINICAL APPLICATIONS	Alpha-2 macroglobulin (A2M) functions as a universal protease inhibitor in serum and is capable of binding various cytokines and growth factors. In this study, we investigated if immunoaffinity enrichment and proteomic analysis of A2M protein complexes from human serum could improve detection of biologically relevant and novel candidate protein biomarkers in prostate cancer. Serum samples from si…	15	2008
Byrne, Jennifer C.; Downes, Michelle R.; O'Donoghue, Niaobh; O'Keane, Conor; O'Neill, Amanda; Fan, Yue; Fitzpatrick, John M.; Dunn, Michael J.; Watson, R. William G.	2D-DIGE as a Strategy To Identify Serum Markers for the Progression of Prostate Cancer	JOURNAL OF PROTEOME RESEARCH	Prostate cancer is the most common solid organ malignancy affecting men in the United States and Western Europe. Currently, the main diagnostic tools used to look for evidence of prostate cancer include physical examination using digital rectal exam (DRE), serum concentrations of prostate specific antigen (PSA) and biopsy. However, due to the low specificity of PSA in differentiating prostate can…	74	2009
Zhao, Liangli; Lee, Brian Y.; Brown, David A.; Molloy, Mark P.; Marx, Gavin M.; Pavlakis, Nick; Boyer, Michael J.; Stockler, Martin R.; Kaplan, Warren; Breit, Samuel N.; Sutherland, Robert L.; Henshall, Susan M.; Horvath, Lisa G.	Identification of Candidate Biomarkers of Therapeutic Response to Docetaxel by Proteomic Profiling	CANCER RESEARCH	Docetaxel chemotherapy improves symptoms and survival in men with metastatic hormone-refractory prostate cancer (HRPC). However, similar to 50% of patients do not respond to Docetaxel and are exposed to significant toxicity without direct benefit. This study aimed to identify novel therapeutic targets and predictive biomarkers of Docetaxel resistance in HRPC. We used iTRAQ-mass spectrometry analy…	65	2009
Kuruma, Hidetoshi; Kamata, Yuko; Takahashi, Hiroyuki; Igarashi, Koji; Kimura, Takahiro; Miki, Kenta; Miki, Jun; Sasaki, Hiroshi; Hayashi, Norihiro; Egawa, Shin	Staphylococcal Nuclease Domain-Containing Protein 1 as a Potential Tissue Marker for Prostate Cancer	AMERICAN JOURNAL OF PATHOLOGY	Using high molecular-weight proteomic analysis, we previously showed that Staphylococcal nuclease domain-containing protein 1 (SND1) is highly expressed in recurrent androgen-insensitive prostate cancer tissues. SND1 is a component of the RNA-induced splicing complex that mediates RNA interference, leading to degradation of specific mRNAs. The objective of this study was to further characterize S…	38	2009
Barboro, P.; Repaci, E.; Rubagotti, A.; Salvi, S.; Boccardo, S.; Spina, B.; Truini, M.; Introini, C.; Puppo, P.; Ferrari, N.; Carmignani, G.; Boccardo, F.; Balbi, C.	Heterogeneous nuclear ribonucleoprotein K: altered pattern of expression associated with diagnosis and prognosis of prostate cancer	BRITISH JOURNAL OF CANCER	Using proteomic analysis of the nuclear matrix (NM), we found that heterogeneous nuclear ribonucleoprotein K (hnRNP K), a member of the hnRNP family with pleiotropic functions, was differentially expressed in prostate cancer (PCa) tissues. This study aimed to characterise the expression of hnRNP K and its subcellular localisation in PCa, utilising immunohistochemical and quantitative western blot…	37	2009
Pang, Jun; Liu, Wei-Peng; Liu, Xiao-Peng; Li, Liao-Yuan; Fang, You-Qiang; Sun, Qi-Peng; Liu, Shao-Jun; Li, Ming-Tao; Su, Zu-Lan; Gao, Xin	Profiling Protein Markers Associated with Lymph Node Metastasis in Prostate Cancer by DIGE-based Proteomics Analysis	JOURNAL OF PROTEOME RESEARCH	Current predictive tools and imaging modalities are not accurate enough for preoperative diagnosis of lymph node metastatic prostate cancer (LNM PCa). Proteomic analysis is introduced to screen potential biomarkers for early detection of LNM PCa. In our initial study, protein samples from localized and LNM PCa as well as benign prostatic hyperplasia tissues were analyzed using two-dimensional flu…	48	2010
Glen, Adam; Evans, Caroline A.; Gan, Chee S.; Cross, Simon S.; Hamdy, Freddie C.; Gibbins, Jonathan; Lippitt, Jenny; Eaton, Colby L.; Noirel, Josselin; Wright, Phillip C.; Rehman, Ishtiaq	Eight-Plex iTRAQ Analysis of Variant Metastatic Human Prostate Cancer Cells Identifies Candidate Biomarkers of Progression: An Exploratory Study	PROSTATE	BACKGROUND. Due to the heterogeneity in the biological behavior of prostate cancer, biomarkers that can reliably distinguish indolent from aggressive disease are urgently needed to inform treatment choices.METHODS. We employed 8-plex isobaric Tags for Relative and Absolute Quantitation (iTRAQ), to profile the proteomes of two distinct panels of isogenic prostate cancer cells with varying growth a…	23	2010
Cima, Igor; Schiess, Ralph; Wild, Peter; Kaelin, Martin; Schueffler, Peter; Lange, Vinzenz; Picotti, Paola; Ossola, Reto; Templeton, Arnoud; Schubert, Olga; Fuchs, Thomas; Leippold, Thomas; Wyler, Stephen; Zehetner, Jens; Jochum, Wolfram; Buhmann, Joachim; Cerny, Thomas; Moch, Holger; Gillessen, Silke; Aebersold, Ruedi; Krek, Wilhelm	Cancer genetics-guided discovery of serum biomarker signatures for diagnosis and prognosis of prostate cancer	PROCEEDINGS OF THE NATIONAL ACADEMY OF SCIENCES OF THE UNITED STATES OF AMERICA	A key barrier to the realization of personalized medicine for cancer is the identification of biomarkers. Here we describe a two-stage strategy for the discovery of serum biomarker signatures corresponding to specific cancer-causing mutations and its application to prostate cancer (PCa) in the context of the commonly occurring phosphatase and tensin homolog ( PTEN) tumor-suppressor gene inactivat…	90	2011
Sun, Chuanyu; Song, Chao; Ma, Zhicheng; Xu, Ke; Zhang, Yang; Jin, Hong; Tong, Shijun; Ding, Weihong; Xia, Guowei; Ding, Qiang	Periostin identified as a potential biomarker of prostate cancer by iTRAQ-proteomics analysis of prostate biopsy	PROTEOME SCIENCE	Background: Proteomics may help us better understand the changes of multiple proteins involved in oncogenesis and progression of prostate cancer(PCa) and identify more diagnostic and prognostic biomarkers. The aim of this study was to screen biomarkers of PCa by the proteomics analysis using isobaric tags for relative and absolute quantification(iTRAQ).Methods: The patients undergoing prostate bi…	21	2011
Rehman, Ishtiaq; Evans, Caroline A.; Glen, Adam; Cross, Simon S.; Eaton, Colby L.; Down, Jenny; Pesce, Giancarlo; Phillips, Joshua T.; Yen, Ow Saw; Thalmann, George N.; Wright, Phillip C.; Hamdy, Freddie C.	iTRAQ Identification of Candidate Serum Biomarkers Associated with Metastatic Progression of Human Prostate Cancer	PLOS ONE	A major challenge in the management of patients with prostate cancer is identifying those individuals at risk of developing metastatic disease, as in most cases the disease will remain indolent. We analyzed pooled serum samples from 4 groups of patients (n = 5 samples/group), collected prospectively and actively monitored for a minimum of 5 yrs. Patients groups were (i) histological diagnosis of …	39	2012
Saraon, Punit; Musrap, Natasha; Cretu, Daniela; Karagiannis, George S.; Batruch, Ihor; Smith, Chris; Drabovich, Andrei P.; Trudel, Dominique; van der Kwast, Theodorus; Morrissey, Colm; Jarvi, Keith A.; Diamandis, Eleftherios P.	Proteomic Profiling of Androgen-independent Prostate Cancer Cell Lines Reveals a Role for Protein S during the Development of High Grade and Castration-resistant Prostate Cancer	JOURNAL OF BIOLOGICAL CHEMISTRY	Androgen deprivation constitutes the principal therapy for advanced and metastatic prostate cancers. However, this therapeutic intervention usually results in the transition to a more aggressive androgen-independent prostate cancer. The elucidation of molecular alterations during the progression to androgen independence is an integral step toward discovering more effective targeted therapies. Wit…	33	2012
Qian, Xiaolong; Li, Changling; Pang, Bo; Xue, Meng; Wang, Jian; Zhou, Jianguang	Spondin-2 (SPON2), a More Prostate-Cancer-Specific Diagnostic Biomarker	PLOS ONE	Background: Prostate-specific antigen (PSA) screening, although common, has recently been called into question. To find prostate cancer (PCa) diagnostic biomarkers that can make up for the defects of PSA, we compared the secretomes of several benign and PCa cell lines, selected candidate molecules, and then confirmed their clinical value.Methodology/Principal Findings: We first identified extrace…	24	2012
Han, Zhao-dong; Zhang, Yan-qiong; He, Hui-chan; Dai, Qi-shan; Qin, Guo-qiang; Chen, Jia-hong; Cai, Chao; Fu, Xin; Bi, Xue-cheng; Zhu, Jian-guo; Liao, Dong-jiang; Lu, Xin-peng; Mo, Zi-yao; Zhu, Yun-ping; Zhong, Wei-de	Identification of novel serological tumor markers for human prostate cancer using integrative transcriptome and proteome analysis	MEDICAL ONCOLOGY	The aim of this study was to identify novel serological tumor markers for human prostate cancer (PCa). We compared the gene expression profile of PCa tissues to adjacent benign tissues of prostate using gene expression microarray. 1207 genes that were consistently different from adjacent benign tissues of prostate (paired t test, P < 0.05) were selected as differentially expressed genes (DEGs). A…	23	2012
Schiffer, Eric; Bick, Carsten; Grizelj, Branko; Pietzker, Stephan; Schoefer, Wolfgang	Urinary proteome analysis for prostate cancer diagnosis: Cost-effective application in routine clinical practice in Germany	INTERNATIONAL JOURNAL OF UROLOGY	Objectives: Capillary electrophoresis mass spectrometry urinary proteome analysis for prostate cancer has been shown to be highly accurate in the detection of prostate cancer. The aim of the present study was to report our experience with routine application of this test in clinical practice and its cost-effectiveness.Methods: The urinary proteome analysis for prostate cancer test was carried out…	19	2012
Katafigiotis, Ioannis; Tyritzis, Stavros I.; Stravodimos, Konstantinos G.; Alamanis, Christos; Pavlakis, Kitty; Vlahou, Antonia; Makridakis, Manousos; Katafigioti, Amalia; Garbis, Spiros D.; Constantinides, Constantinos A.	Zinc alpha 2-glycoprotein as a potential novel urine biomarker for the early diagnosis of prostate cancer	BJU INTERNATIONAL	OBJECTIVETo examine the potential utility as a novel biomarker in the urine of zinc a 2-glygoprotein (ZAG) for the early diagnosis of prostate cancer.PATIENTS AND METHODSThe urine of 127 consecutive candidates for a transrectal ultrasound prostatic biopsy with a mean age of 65.7 +/- 8.7 years and mean PSA 9.1 +/- 5.3 ng/mL was collected.Western blot analysis and immunohistochemistry for ZAG were …	15	2012
Templeton, Arnoud J.; Dutoit, Valerie; Cathomas, Richard; Rothermundt, Christian; Baertschi, Daniela; Droege, Cornelia; Gautschi, Oliver; Borner, Markus; Fechter, Eva; Stenner, Frank; Winterhalder, Ralph; Mueller, Beat; Schiess, Ralph; Wild, Peter J.; Rueschoff, Jan H.; Thalmann, George; Dietrich, Pierre-Yves; Aebersold, Ruedi; Klingbiel, Dirk; Gillessen, Silke	Phase 2 Trial of Single-agent Everolimus in Chemotherapy-naive Patients with Castration-resistant Prostate Cancer (SAKK 08/08)	EUROPEAN UROLOGY	Background: The phosphatase and tensin homolog (PTEN) tumor suppressor gene is deregulated in many advanced prostate cancers, leading to activation of the phosphatidylinositol 3-kinase (PI3K)-Akt-mammalian target of rapamycin (mTOR) pathway and thus increased cell survival.Objective: To evaluate everolimus, an inhibitor of mTOR, in patients with metastatic castration-resistant prostate cancer (mC…	64	2013
Chen, Jing; Xi, Jiefeng; Tian, Yuan; Bova, George Steven; Zhang, Hui	Identification, prioritization, and evaluation of glycoproteins for aggressive prostate cancer using quantitative glycoproteomics and antibody-based assays on tissue specimens	PROTEOMICS	Prostate cancer is highly heterogeneous in nature; while the majority of cases are clinically insignificant, some cases are lethal. Currently, there are no reliable screening methods for aggressive prostate cancer. Since most established serum and urine biomarkers are glycoproteins secreted or leaked from the diseased tissue, the current study seeks to identify glycoprotein markers specific to ag…	31	2013
Pallua, Johannes Dominikus; Schaefer, Georg; Seifarth, Christof; Becker, Michael; Meding, Stephan; Rauser, Sandra; Walch, Axel; Handler, Michael; Netzer, Michael; Popovscaia, Marina; Osl, Melanie; Baumgartner, Christian; Lindner, Herbert; Kremser, Leopold; Sarg, Bettina; Bartsch, Georg; Huck, Christian W.; Bonn, Guenther K.; Klocker, Helmut	MALDI-MS tissue imaging identification of biliverdin reductase B overexpression in prostate cancer	JOURNAL OF PROTEOMICS	New biomarkers are needed to improve the specificity of prostate cancer detection and characterisation of individual tumors. In a proteomics profiling approach using MALDI-MS tissue imaging on frozen tissue sections, we identified discriminating masses. Imaging analysis of cancer, non-malignant benign epithelium and stromal areas of 15 prostatectomy specimens in a test and 10 in a validation set …	23	2013
Neuhaus, Jochen; Schiffer, Eric; von Wilcke, Philine; Bauer, Hartwig W.; Leung, Hing; Siwy, Justyna; Ulrici, Wolfram; Paasch, Uwe; Horn, Lars-Christian; Stolzenburg, Jens-Uwe	Seminal Plasma as a Source of Prostate Cancer Peptide Biomarker Candidates for Detection of Indolent and Advanced Disease	PLOS ONE	Background: Extensive prostate specific antigen screening for prostate cancer generates a high number of unnecessary biopsies and over-treatment due to insufficient differentiation between indolent and aggressive tumours. We hypothesized that seminal plasma is a robust source of novel prostate cancer (PCa) biomarkers with the potential to improve primary diagnosis of and to distinguish advanced f…	22	2013
Saraon, Punit; Cretu, Daniela; Musrap, Natasha; Karagiannis, George S.; Batruch, Ihor; Drabovich, Andrei P.; van der Kwast, Theodorus; Mizokami, Atsushi; Morrissey, Colm; Jarvi, Keith; Diamandis, Eleftherios P.	Quantitative Proteomics Reveals That Enzymes of the Ketogenic Pathway Are Associated with Prostate Cancer Progression	MOLECULAR & CELLULAR PROTEOMICS	Prostate cancer is the most common malignancy and the second leading cause of cancer-related deaths in men. One common treatment is androgen-deprivation therapy, which reduces symptoms in most patients. However, over time, patients develop tumors that are androgen-independent and ultimately fatal. The mechanisms that cause this transition remain largely unknown, and as a result, there are no effe…	22	2013
Ueda, Koji; Tatsuguchi, Ayako; Saichi, Naomi; Toyama, Atsuhiko; Tamura, Kenji; Furihata, Mutsuo; Takata, Ryo; Akamatsu, Shusuke; Igarashi, Masahiro; Nakayama, Masato; Sato, Taka-Aki; Ogawa, Osamu; Fujioka, Tomoaki; Shuin, Taro; Nakamura, Yusuke; Nakagawa, Hidewaki	Plasma Low-Molecular-Weight Proteome Profiling Identified Neuropeptide-Y as a Prostate Cancer Biomarker Polypeptide	JOURNAL OF PROTEOME RESEARCH	In prostate cancer diagnosis, PSA test has greatly contributed to the early detection of prostate cancer; however, expanding overdiagnosis and unnecessary biopsies have emerged as serious issues. To explore plasma biomarkers complementing the specificity of PSA test, we developed a unique proteomic technology QUEST-MS (Quick Enrichment of Small Targets for Mass Spectrometry). The QUEST-MS method …	17	2013
Jiang, Fu-neng; He, Hui-chan; Zhang, Yan-qiong; Yang, Deng-Liang; Huang, Jie-Hong; Zhu, Yun-xin; Mo, Ru-jun; Chen, Guo; Yang, Sheng-bang; Chen, Yan-ru; Zhong, Wei-de; Zhou, Wen-Liang	An Integrative Proteomics and Interaction Network-Based Classifier for Prostate Cancer Diagnosis	PLOS ONE	Aim: Early diagnosis of prostate cancer (PCa), which is a clinically heterogeneous-multifocal disease, is essential to improve the prognosis of patients. However, published PCa diagnostic markers share little overlap and are poorly validated using independent data. Therefore, we here developed an integrative proteomics and interaction network-based classifier by combining the differential protein…	15	2013
Liu, Yansheng; Chen, Jing; Sethi, Atul; Li, Qing K.; Chen, Lijun; Collins, Ben; Gillet, Ludovic C. J.; Wollscheid, Bernd; Zhang, Hui; Aebersold, Ruedi	Glycoproteomic Analysis of Prostate Cancer Tissues by SWATH Mass Spectrometry Discovers N-acylethanolamine Acid Amidase and Protein Tyrosine Kinase 7 as Signatures for Tumor Aggressiveness	MOLECULAR & CELLULAR PROTEOMICS	The identification of biomarkers indicating the level of aggressiveness of prostate cancer (PCa) will address the urgent clinical need to minimize the general over-treatment of patients with non-aggressive PCa, who account for the majority of PCa cases. Here, we isolated formerly N-linked glycopeptides from normal prostate (n = 10) and from non-aggressive (n = 24), aggressive (n = 16), and metast…	77	2014
Blume-Jensen, Peter; Berman, David M.; Rimm, David L.; Shipitsin, Michail; Putzi, Mathew; Nifong, Thomas P.; Small, Clayton; Choudhury, Sibgat; Capela, Teresa; Coupal, Louis; Ernst, Christina; Hurley, Aeron; Kaprelyants, Alex; Chang, Hua; Giladi, Eldar; Nardone, Julie; Dunyak, James; Loda, Massimo; Klein, Eric A.; Magi-Galluzzi, Cristina; Latour, Mathieu; Epstein, Jonathan I.; Kantoff, Philip; Sa…	Development and Clinical Validation of an In Situ Biopsy-Based Multimarker Assay for Risk Stratification in Prostate Cancer	CLINICAL CANCER RESEARCH	Purpose: Prostate cancer aggressiveness and appropriate therapy are routinely determined following biopsy sampling. Current clinical and pathologic parameters are insufficient for accurate risk prediction leading primarily to overtreatment and also missed opportunities for curative therapy.Experimental Design: An 8-biomarker proteomic assay for intact tissue biopsies predictive of prostate pathol…	41	2015
Davalieva, Katarina; Kostovska, Ivana Maleva; Kiprijanovska, Sanja; Markoska, Katerina; Kubelka-Sabit, Katerina; Filipovski, Vanja; Stavridis, Sotir; Stankov, Oliver; Komina, Selim; Petrusevska, Gordana; Polenakovic, Momir	Proteomics analysis of malignant and benign prostate tissue by 2D DIGE/MS reveals new insights into proteins involved in prostate cancer	PROSTATE	BACKGROUNDThe key to a more effective diagnosis, prognosis, and therapeutic management of prostate cancer (PCa) could lie in the direct analysis of cancer tissue. In this study, by comparative proteomics analysis of PCa and benign prostate hyperplasia (BPH) tissues we attempted to elucidate the proteins and regulatory pathways involved in this disease.METHODSThe samples used in this study were fr…	20	2015
Casanova-Salas, Irene; Masia, Esther; Arminan, Ana; Calatrava, Ana; Mancarella, Caterina; Rubio-Briones, Jose; Scotlandi, Katia; Vicent, Maria Jesus; Lopez-Guerrero, Jose Antonio	MiR-187 Targets the Androgen-Regulated Gene ALDH1A3 in Prostate Cancer	PLOS ONE	miRNAs are predicted to control the activity of approximately 60% of all protein-coding genes participating in the regulation of several cellular processes and diseases, including cancer. Recently, we have demonstrated that miR-187 is significantly downregulated in prostate cancer (PCa) and here we propose a proteomic approach to identify its potential targets. For this purpose, PC-3 cells were t…	19	2015
Davalieva, Katarina; Kiprijanovska, Sanja; Komina, Selim; Petrusevska, Gordana; Zografska, Natasha Chokrevska; Polenakovic, Momir	Proteomics analysis of urine reveals acute phase response proteins as candidate diagnostic biomarkers for prostate cancer	PROTEOME SCIENCE	Despite the overall success of prostate specific antigen (PSA) in screening and detection of prostate cancer (PCa), its use has been limited due to the lack of specificity. The principal driving goal currently within PCa research is to identify non-invasive biomarker(s) for early detection of aggressive tumors with greater sensitivity and specificity than PSA. In this study, we focused on identif…	18	2015
Jedinak, Andrej; Curatolo, Adam; Zurakowski, David; Dillon, Simon; Bhasin, Manoj K.; Libermann, Towia A.; Roy, Roopali; Sachdev, Monisha; Loughlin, Kevin R.; Moses, Marsha A.	Novel non-invasive biomarkers that distinguish between benign prostate hyperplasia and prostate cancer	BMC CANCER	Background: The objective of this study was to discover and to validate novel noninvasive biomarkers that distinguish between benign prostate hyperplasia (BPH) and localized prostate cancer (PCa), thereby helping to solve the diagnostic dilemma confronting clinicians who treat these patients.Methods: Quantitative iTRAQ LC/LC/MS/MS analysis was used to identify proteins that are differentially exp…	12	2015
Iglesias-Gato, Diego; Wikstrom, Pernilla; Tyanova, Stefka; Lavallee, Charlotte; Thysell, Elin; Carlsson, Jessica; Hagglof, Christina; Cox, Juergen; Andren, Ove; Stattin, Par; Egevad, Lars; Widmark, Anders; Bjartell, Anders; Collins, Colin C.; Bergh, Anders; Geiger, Tamar; Mann, Matthias; Flores-Morales, Amilcar	The Proteome of Primary Prostate Cancer	EUROPEAN UROLOGY	Background: Clinical management of the prostate needs improved prognostic tests and treatment strategies. Because proteins are the ultimate effectors of most cellular reactions, are targets for drug actions and constitute potential biomarkers; a quantitative systemic overview of the proteome changes occurring during prostate cancer (PCa) initiation and progression can result in clinically relevan…	15	2016
Larkin, S. E. T.; Johnston, H. E.; Jackson, T. R.; Jamieson, D. G.; Roumeliotis, T. I.; Mockridge, C. I.; Michael, A.; Manousopoulou, A.; Papachristou, E. K.; Brown, M. D.; Clarke, N. W.; Pandha, H.; Aukim-Hastie, C. L.; Cragg, M. S.; Garbis, S. D.; Townsend, P. A.	Detection of candidate biomarkers of prostate cancer progression in serum: a depletion-free 3D LC/MS quantitative proteomics pilot study	BRITISH JOURNAL OF CANCER	Background: Prostate cancer (PCa) is the most common male cancer in the United Kingdom and we aimed to identify clinically relevant biomarkers corresponding to stage progression of the disease.Methods: We used enhanced proteomic profiling of PCa progression using iTRAQ 3D LC mass spectrometry on high-quality serum samples to identify biomarkers of PCa.Results: We identified 41000 proteins. Follow…	8	2016
Jia, Xingwang; Chen, Jing; Sun, Shisheng; Yang, Weiming; Yang, Shuang; Shah, Punit; Hoti, Naseruddin; Veltri, Bob; Zhang, Hui	Detection of aggressive prostate cancer associated glycoproteins in urine using glycoproteomics and mass spectrometry	PROTEOMICS	Clinical management of prostate cancer remains a significant challenge due to the lack of available tests for guiding treatment decisions. The blood prostate-specific antigen test has facilitated early detection and intervention of prostate cancer. However, blood prostate-specific antigen levels are less effective in distinguishing aggressive from indolent prostate cancers and other benign prosta…	5	2016
Wang, Ling; Skotland, Tore; Berge, Viktor; Sandvig, Kirsten; Llorente, Alicia	Exosomal proteins as prostate cancer biomarkers in urine: From mass spectrometry discovery to immunoassay-based validation	EUROPEAN JOURNAL OF PHARMACEUTICAL SCIENCES	Exosomes have recently appeared as a novel source of non-invasive cancer biomarkers since tumor-specific molecules can be found in exosomes isolated from biological fluids. We have previously analyzed the proteome of urinary exosomes by mass spectrometry, and identified proteins differentially expressed in prostate cancer patients compared to healthy males. Since mass spectrometry is so far not c…	7	2017
Sequeiros, Tamara; Rigau, Marina; Chiva, Cristina; Montes, Melania; Garcia-Grau, Iolanda; Garcia, Marta; Diaz, Sherley; Celma, Ana; Bijnsdorp, Irene; Campos, Alex; Di Mauro, Primiano; Borros, Salvador; Reventos, Jaume; Doll, Andreas; Paciucci, Rosanna; Pegtel, Michiel; de Torres, Ines; Sabido, Eduard; Morote, Juan; Olivan, Mireia	Targeted proteomics in urinary extracellular vesicles identifies biomarkers for diagnosis and prognosis of prostate cancer	ONCOTARGET	Rapid and reliable diagnosis of prostate cancer (PCa) is highly desirable as current used methods lack specificity. In addition, identification of PCa biomarkers that can classify patients into high-and low-risk groups for disease progression at early stage will improve treatment decision-making. Here, we describe a set of protein-combination panels in urinary extracellular vesicles (EVs), define…	7	2017
Fujita, Kazutoshi; Kume, Hideaki; Matsuzaki, Kyosuke; Kawashima, Atsunari; Ujike, Takeshi; Nagahara, Akira; Uemura, Motohide; Miyagawa, Yasushi; Tomonaga, Takeshi; Nonomura, Norio	Proteomic analysis of urinary extracellular vesicles from high Gleason score prostate cancer	SCIENTIFIC REPORTS	Extracellular vesicles (EVs) are microvesicles secreted from various cell types. We aimed to discover a new biomarker for high Gleason score (GS) prostate cancer (PCa) in urinary EVs via quantitative proteomics. EVs were isolated from urine after massage from 18 men (negative biopsy [n = 6], GS 6 PCa [n = 6], or GS 8-9 PCa [n = 6]). EV proteins were labeled with iTRAQ and analyzed by LC-MS/MS. We…	4	2017
Worst, Thomas Stefan; von Hardenberg, Jost; Gross, Julia Christina; Erben, Philipp; Schnoelzer, Martina; Hausser, Ingrid; Bugert, Peter; Michel, Maurice Stephan; Boutros, Michael	Database-augmented Mass Spectrometry Analysis of Exosomes Identifies Claudin 3 as a Putative Prostate Cancer Biomarker	MOLECULAR & CELLULAR PROTEOMICS	In prostate cancer and other malignancies sensitive and robust biomarkers are lacking or have relevant limitations. Prostate specific antigen (PSA), the only biomarker widely used in prostate cancer, is suffering from low specificity. Exosomes offer new perspectives in the discovery of blood-based biomarkers. Here we present a proof-of principle study for a proteomics-based identification pipelin…	4	2017
Kawakami, Kyojiro; Fujita, Yasunori; Matsuda, Yoko; Arai, Tomio; Horie, Kengo; Kameyama, Koji; Kato, Taku; Masunaga, Koichi; Kasuya, Yutaka; Tanaka, Masashi; Mizutani, Kosuke; Deguchi, Takashi; Ito, Masafumi	Gamma-glutamyltransferase activity in exosomes as a potential marker for prostate cancer	BMC CANCER	Background: Exosomes or extracellular vesicles have the potential as a diagnostic marker for various diseases including cancer. In order to identify novel exosomal markers for prostate cancer (PC), we performed proteomic analysis of exosomes isolated from PC cell lines and examined the usefulness of the marker in patients.Methods: Exosomes isolated by differential centrifugation from the culture …	4	2017
