# Supplementary material for: Promise and Implementation of Proteomic Prostate Cancer Biomarkers
Source: Diagnostics (Basel). 2018 Aug 29;8(3):57. doi: 10.3390/diagnostics8030057 (PMC6174350; doi:10.3390/diagnostics8030057)
Supplement: Supplementary file 1 [file diagnostics-08-00057-s001.zip › Supplementary Tables/Table S3.xlsx]

## Sheet: Table S3
Table S3. List of promising biomarkers derived from proteomics investigations. Information on the purpose of the study, type of biological samples analysed, cohort size and biomarker performance are provided.
TYPE	Biomarkers	Regulation¶	Purpose- Clinical context	Type of sample (discovery)	Sample Size (Discovery)	Methodology (Discovery)	Type of sample (validation)	Sample Size (Validation)	Methodology (Validation)	Performance in validation cohort	REF
URINARY MARKERS	HP, AMBP, TF	Decreased urinary level of HP (p=0.031) and TF (p=0.015) in PC vs BPH; Increased urinary level of AMBP in PC vs BPH (p=0.04)	Detection of cancer	Urine	N=24 (n=8 PC, n=16 BPH)	2D-DIGE + MALDI-TOF/TOF	Urine	N=32 (n=16 PC, n=16 BPH)	Immunoturbidimetry	TF: AUC=0.754 (95%CI 0.596-0.912, p= 0.002); AMBP: AUC=0.738 (95%CI 0.574-0.903, p = 0.005); HP: AUC=0.723 (95%CI 0.558-0.888, p = 0.008); HP+AMBP: AUC = 0.848	Davalieva et al., 2015
	β2M, PGA3, MUC3 25 kDa	Increased urinary level of β2M (p < 0.001), PGA3 (p= 0.006), MUC3 (p= 0.018)	Detection of cancer	Urine	N=8 (n=4 PC, n=4 BPH)	iTRAQ + MudPIT+MALDI-TOF/TOF	Urine	N=173 (n=90 PC, n=83 BPH)	WB	MUC3: AUC=0.618 (95%CI 0.532 – 0.700, p= 0.009); β2M: AUC=0.668 (95%CI 0.628 – 0.748, p<0.001); PGA3: AUC=0.625 (95%CI 0.547 – 0.710, p=0.008); β2M + PGA3 + MUC3: AUC=0.710 (95%CI 0.631–0.788, p < 0.001); β2M + PGA3 + MUC3 + PSA categories: AUC=0.812 (95%CI 0.740 – 0.885, p <0.001)	Jedinak et al., 2015
	CE-MS biomarker panel (12 peptides)	2 peptides with increased abundance and 10 peptides with decreased abundance in PC vs patients with negative biopsy	Detection of cancer	Urine	N=86 (n=51 PC, n=35 patients with negative biopsy)	CE-MS	Urine	N=213 (n=118 PC, n=95 patients with negative biopsy)	CE-MS	CE-MS Biomarkers: AUC=0.70; Nomogram (CE-MS Biomarkers + clinical variables, n=109): AUC=0.82	Theodorescu et al., 2008
	CE-MS biomarker panel (12 peptides)	2 peptides with increased abundance and 10 peptides with decreased abundance in PC vs patients with negative biopsy	Detection of cancer	-	-	-	Urine	N=184 (n=49 PC, n=135 patients with negative biopsy)	CE-MS	CE-MS Biomarkers: AUC=0.72; PSA: AUC=0.60	Schiffer et al., 2012
	AZGP1	Increased urinary level in PC (p = 0.004); AZGP1 expression was strong in the benign epithelium and weak/ negative in higher Gleason score tumour tissue	Detection of cancer	-	-	-	Urine after DRE, Tissue	Urine: N=127 (n=42 PC, n=29 HGPIN, n=56 patients with negative biopsy); Tissue: N=9 (n=6 GS6 PC, n=3 GS8 PC)	WB (urine), IHC (tissue)	AZGP1: AUC=0.68 (95%CI 0.59 – 0.78, p = 0.001); PSA: AUC=0.65 (95%CI 0.54 – 0.75, p = 0.007); AZGP1+PSA: AUC=0.75 (95%CI 0.66 – 0.85); Performance of AZGP1 in patients with PSA 4-10 ng/ml (n=89): AUC=0.68 (95%CI 0.56 – 0.79, p=0.012)	Katafigiotis et al., 2012
	FLOT2, PARK7	Increased urinary level in PC vs healthy controls	Detection of cancer	-	-	-	Urine / Urinary Exosomes	N=42 [n=26 PC, n=16 healthy males; For WB: N=32 (n=16 PC, n=16 healthy), For ELISA: N=34 (n=19 PC, n=15 healthy)]	WB, ELISA	WB FLOT2: AUC= 0.914 (95%CI:0.81-1); ELISA FLOT2: AUC = 0.65 (95%CI:0.45–0.84); ELISA PARK 7: AUC = 0.71 (95%CI:0.53–0.89)	Wang et al., 2017
	FABP5	Increased urinary EVs level in PC vs patients with negative biopsy (p = 0.009)	Detection of cancer	Urine after DRE/ Urinary EVs	N=18 (n=6 PC GS6, n=6 PC GS8–9, n=6 patients with negative biopsy)	iTRAQ + LC-MS/MS	Urine after DRE/ Urinary EVs	N=29 (n=11 patients with negative biopsy; n=5 PC GS6, n=7 PC GS7, n= 6 PC GS8-9)	SRM/ MRM	(1) Detection of PC - FABP5: AUC=0.757 (95%CI 0.570–0.944, p = 0.027), PSA: AUC=0.593 (95%CI 0.372–0.815, p = 0.42); (2) Detection of cancer with GS>=7, n=26 - FABP5: AUC=0.856 (95%CI 0.708–1.00, p = 0.002), PSA: AUC=0.511 (95%CI 0.280–0.757, p = 0.87)	Fujita et al., 2017
	ALDH1A3	Increased expression in tumour tissue samples vs normal prostate tissue (p<0.0001)	Detection of cancer	Cell lines transiently transfected with miR-187 precursor and miRNA mimic negative control (PC-3, LNCaP, vCaP, DU-145 and 22RV1)	Single	2D-DIGE + MALDI-TOF/TOF and LC–MS/MS (for PC-3 cell line)	Urine after DRE, Tissue	Urine: N=123 (n=63 patients with positive biopsy, n=60 patients negative biopsy); Tissue: N=203 (n=195 PC, n=8 normal tissue)	ELISA (urine), IHC (tissue)	Urinary ALDH1A3: AUC=0.591 (95% CI 0.490–0.692; p = 0.083); PSA: AUC=0.610 (95%CI 0.509–0.710; p = 0.036)	Casanova-Salas et al., 2015
	Diagnostic markers: TGM4, ADSV; Disease aggressiveness markers: CD63, GLPK5, SPHM, PSA, PPAP	Increased urinary EVs level of ADSV in PC vs benign (p=0.002); Decreased urinary EVs level of TGM4 in PC vs benign (p=0.002); Decreased urinary EVs level of CD63, GLPK5, SPHM, PSA, PPAP in high vs low grade PC (p<0.001); Increased tissue level of ADSV and decreased tissue level of TGM4 in PC vs benign (p<0.01); Decreased tissue level of CD63 in high vs low-risk PC (p=0.021)	(1) Detection of cancer; (2) Risk stratification to guide therapeutic intervention	-	-	-	Urine after DRE/ Urinary EVs; Tissue	Urine: N=107 (n=53 PC including n=22 low-grade PC, n=31 high-grade; n=54 benign controls); Tissue: N=234 (n=136 PC including n=50 low grade, n=86 high grade; n=98 benign)	SRM (urine); IHC (tissue)	(1) Diagnostic markers/ Urine, n=107: TGM4: AUC = 0.58; ADSV: AUC = 0.58; TGM4+ADSV: AUC = 0.65 (95%CI 0.55-0.76); Diagnostic markers/ Tissue, n=234: TGM4: AUC = 0.81 (95%CI 0.74-0.88); ADSV: AUC = 0.73 (95% CI 0.65-0.81); (2) Diseases aggressiveness markers/ Urine, n=53: CD63: AUC = 0.65; GLPK5: AUC = 0.64; PSA: AUC = 0.66; PPAP: AUC = 0.64; SPHM: AUC = 0.61; CD63 + GLPK5 + SPHM + PSA + PPAP: AU…	Sequeiros et al., 2017
	PTK7, ICOSL, AZGP1, FBN1, GLG1	Urinary level was decreased in high grade vs low grade PC (p < 0.05)	Risk stratification to guide therapeutic intervention	Urine, Serum	Urine: N=40 (n=18 aggressive PC, 22 non-aggressive PC); Serum: n=167 (n = 119 PC, n = 48 no PC)	N-linked glycopeptides enrichment + LC-MS/MS	Urine	N=20 (n=10 low-grade PC and n=10 high-grade PC)	N-linked glycopeptides enrichment + LC-MS/MS	Not assessed	Jia et al., 2016
BLOOD-BASED MARKERS	PSA, TSR1, SAA1	Increased level of TSR1 in T1-T2 vs control (p=0.013); PSA increased in T3–T4 vs control (P<0.001), T3–T4 vs benign (P<0.001), T3–T4 vs T1–T2 (p=0.010) and T1–T2 vs control (p=0.009); Increased level of SAA1 in benign and T1–T2 PC (P=0.037), benign and control (P=0.001), T3–T4 and control (P<0.001) and T1–T2 and T3–T4 (P=0.002).	Detection of cancer	Serum	N=75 (n=20 healthy individuals, n=15 benign disease; n=20 T1–T2 stage PC, n=20 T3–T4 stage PC); samples were pooled per category, and each pooled sample was labelled with 2 different tags	ITRAQ + 3D LC-MS/MS	Serum	N=80 (n=20 healthy individuals; n=20 benign disease; n= 20 T1–T2 stage PC; n=20 T3–T4 stage PC)	ELISA	TSR1: AUC=0.613 (95%CI 0.489–0.737, p=0.081); SAA1: AUC=0.602 (95%CI 0.476–0.728, p=0.117); PSA: AUC=0.679 (95%CI 0.561–0.798, p=0.006); PSA+TSR1: AUC=0.727 (95% CI 0.591–0.821, p<0.0005)	Larkin et al., 2016
	AZGP1, PEDF	Increased serum level of AZGP1 in GS7 vs GS5 (p=0.044); Decreased serum level of PEDF in GS7 vs GS5 (p=0.038) and GS7 vs BPH (p=0.01); Negative correlation between tissue expression and Gleason grade (AZGP1, r=-0.823, p = 0.01; PEDF: r=-0.759, p=0.01)	Detection of cancer	Serum (+ immunoaffinity depletion)	N=12 (n=6 PC GS5, n=6 PC GS7)	2D-DIGE + LC-MS/MS	Serum, Tissue	Serum: N=50 (n=18 PC GS5, n=19 PC GS7, n=13 BPH); Tissue: N=29 (for PEDF), N=27 (for AZGP1)	ELISA (serum), IHC (tissue)	(1) Diagnostic markers/ Serum (N=62 discovery + validation set) - PEDF: AUC=0.788; ZAG: AUC=0.511; PSA: AUC=0.672; PEDF+AZGP1+PSA AUC=0.846; (2) Disease aggressiveness markers (N=49 discovery + validation set, GS7 vs GS5)/ Serum - PEDF: AUC=0.693, AZGP1: AUC=0.741, PSA: AUC=0.54, PEDF+AZGP1+PSA: AUC=0.783	Byrne et al., 2009
	HSP90α	Increased serum level in PC vs controls (p = 0.001)	Detection of cancer	Serum	N=12 (n=6 metastatic, androgen independent PC, n=6 patients with no evidence of cancer)	Immunoaffinity + LC-MS/MS	Serum	N=31 (n=18 PC, n=13 control patients with no evidence of malignancy)	ELISA	AUC= 0.83 (95% CI 0.68 to 0.95)	Burgess et al., 2008
	FST, CXCL16, PTX3, SPON2	Increased serum level of FST (p<0.0001), CXCL16 (p=0.0006), PTX3 (p=0.0346) and SPON2 (p<0.0001) in cancer vs non-cancer	Detection of cancer	Cell line CM [PC3 (bone metastasis), LNCaP (lymph node metastasis) and 22Rv1 (localized to prostate)]	Triplicates	2DLC-MS/MS	Serum	N=42 (n=21 PC, n=21 non-cancer)	ELISA	Not assessed	Sardana et al, 2008
	SPON2	Increased serum level of SPON2 in PC vs healthy (p<0.001); Higher tissue expression of SPON2 in PC/ GS7-8/ mPC vs normal or BPH (p<0.05)	Detection of cancer	Cell lines CM: BPH-1, LNCaP, and C4-2	Triplicates	2DE + LC-MS/MS	Tissue, Serum	Serum: N= 83 (n=13 healthy, n=70 PC); Tissue: N=73 (n=10 normal prostate, n=19 BPH, n=44 PC)	IHC (tissue), ELISA (serum)	1) Detection of PC: AUC=0.942 (95%CI 0.866 - 1.019, p<0.001); 2) Detection of PC for patients with PSA<10 ng/ml [n=22]: AUC=0.915 (95%CI 0.79 - 1.039, p=0.001)	Qian et al., 2012
	GGT1	Increased activity of serum exosomal GGT1 in PC vs BPH (p<0.05); Increased tissue expression in plasma membrane in PC vs BPH (p < 0.01)	Detection of cancer	Cell line CM (androgen-dependent LNCaP, partially androgen-independent C4, androgen-independent C4–2 and bone metastatic C4–2B) / Exosomes	-	iTRAQ + MALDI-TOF/TOF	Serum/ Exosomes, Tissue	Serum: N=39 (n=31 PC, n=8 BPH); Tissue: N=100 (n=50 PC, n=50 BPH)	Activity assay, fluorescent probe (serum); IHC (tissue)	Performance for serum exosomal GGT activity: AUC= 0.714 (95% CI 0.535- 0.892)	Kawakami et al., 2017
	PTEN signature: THBS1 + TIMP-1+ CFH + LRP-1; Gleason signature: GALNTL4 + FN + AZGP1 + BGN + ECM1; Diagnostic signature: HYOU1 + ASPN + CTSD + OLFM4 + PSA		(1) Stratification of patients based on PTEN status; (2) Risk stratification to guide therapeutic intervention; (3) Detection of cancer	Serum and Tissue from wild type and PTEN-null mice	N=8 serum samples, N=8 prostate tissue samples	N-linked glycoproteins + LC-MS/MS	Serum, Tissue	Serum: N=143 (n=66 BPH, n=77 PC); Matched tissue samples N=99 (n=40 BPH, n=59 localised PC → n=92 spotted on TMA incl. n=52 localised PC, n=40 BPH)	SRM (N-linked glycoproteins in serum); ELISA (N-linked glycoproteins in serum); IHC (tissue)	Serum signatures for 1) PTEN stratification: AUC = 0.82 (P = 5.49^10E-5; 95% CI 0.704–0.936, n = 54); 2) Gleason score stratification: AUC = 0.788 (P = 3.1^10E-4; 95% CI =0.668–0.907, n= 54); 3) Cancer detection: AUC = 0.840 (P =5^10E-9; 95% CI = 0.824–0.964, n=105; Assessment in additional serum samples: Sensitivity of 64.3%, specificity of 82.6%, accuracy of 75.6% (n=37)	Cima et al., 2011
	MCCC2, TRAP1, IMPDH2	Increased serum level of MCCC2, TRAP1, IMPDH2 in PC vs BPH, healthy controls (p<0.05); Higher serum level of IMPDH2 in >=GS8 vs <8 (P = 0.008); Higher serum level was associated with metastasis (p = 0.009).	Detection of cancer	Tissue	N=4 (n=4 PC and n= 4 paired adjacent benign tissues)	gene microarray and 2D-DIGE + MALDI-TOF-TOF	Serum	N=140 (n=84 PC, n=35 BPH, n= 21 healthy donors)	ELISA	Not assessed	Han et al., 2012
	NPY	Gradual increase in plasma level of NPY from normal, BPH, GS5-6 PC, GS7 PC, GS8-9 PC	Detection of cancer	Plasma	N= 116 (n=24 healthy controls, n=19 BPH, n=73 PC)	enrichment in low-molecular-weight proteome + LC-MS/MS	Plasma	N= 110 (n=26 healthy controls, n=19 BPH, n=65 PC)	MRM	NPY: AUC=0.717, PSA: AUC=0.815, NPY+PSA: AUC=0.880	Ueda et al., 2013
	EEF1A1	Higher tissue expression in osteoblasts adjacent to tumour vs osteoblasts in control bone (p = 0.0353)	Risk stratification to guide therapeutic intervention	Serum (+ immunoaffinity depletion)	N=20 (n=5 BPH, n=5 non- progressing PC, n=5 progressing PC, n=5 metastatic PC; samples were pooled per group)	iTRAQ + LC-MS/MS	Tissue	N= 119 (n=56 PC and 40 adjacent non-malignant tissue; 23 bone biopsies)	IHC	Not assessed	Rehman et al., 2012
	CLDN3	Increased plasma level of CLDN3 in Gleason 8-9 vs BPH (p= 0.012) and Gleason 8-9 vs Gleason 6–7 (p=0.029)	Risk stratification to guide therapeutic intervention	Cell lines CM (PC3-malignant, PNT1A-bening)/ Exosomes	2 replicates per condition	1DE+LC-MS/MS	Plasma	N= 99 (58 localised PC, 11 metastatic PC, 15 BPH, 15 healthy individuals)	ELISA	AUC=0.705, p=0.016 (n=58 localised PC GS8-9 vs GS6-7)	Worst et al., 2017
	MIC-1	Serum/ plasma expression of MIC-1 is inversely correlated with treatment (p=0.02)	Prediction of treatment response	Docetaxel-sensitive PC3 cells and Docetaxel resistant PC3-Rx cells	Single	iTRAQ + LC-MS/MS	Plasma/ Serum	N=38 mHRPC (paired samples pre-chemotherapy and post-chemotherapy)	ELISA	Increased serum/plasma levels of MIC-1 after chemotherapy were associated with PC progression (P = 0.006) and shorter survival after treatment (P = 0.002).	Zhao et al., 2009
	APOB, CPM	Increased abundance in patients reaching primary endpoint	Prediction of treatment response	-	-	-	Serum	N=28 mCRPC	N-linked glycopeptides enrichment + SRM	Higher serum levels of CMP and APOB are predictive for reaching the primary end point defined as progression-free survival at week 12 (CMP: AUC = 0.846; APOB: AUC = 0.785). Higher serum levels of CPM were also associated with longer PFS (HR: 1.85; 95% CI, 1.0–3.33; p = 0.05)	Templeton et al., 2013
SEMINAL PLASMA MARKERS	CE-MS biomarker panels. 1) Diagnostic panels: First panel of 21 peptides to discriminate between PC/BPH vs Prostatitis/Healthy; and second panel of 5 peptides to discriminate PC vs BPH; 2) Advanced disease panel: 11 peptides		(1) Detection of cancer; (2) Risk stratification to guide therapeutic intervention	Seminal plasma	1) Diagnostic markers: N=50 (n=14 chronic prostatitis, n=5 healthy control, n=9 BPH, n=22 PC); 2) Advanced disease markers: N=37 (n=21 PC GS<7, n=16 PC GS>7)	CE-MS	Seminal plasma	1) Diagnostic markers: N=75 (n=11 chronic prostatitis, n=4 healthy control, n=12 BPH, n=48 PC); 2) Advanced disease markers: N=33 (n=28 localised PC, n=5 advanced PC)	CE-MS	Diagnostics markers: AUC=0.75 (95% CI 0.64–0.83, P = 0.0001); Advanced disease markers: AUC=0.83 (95% CI 0.66–0.94, P = 0.0055)	Neuhaus et al., 2013
	PROS1	Elevated tissue and seminal plasma level in high grade localised PC; Elevated tissue expression in metastatic lesions in patients with castration resistant PC	Risk stratification to guide therapeutic intervention	Cell lines CM: 1) androgen-independent (PC3, DU145, PPC1, LNCaP-SF, and 22Rv1), 2) androgen-dependent (LNCaP and VCaP), 3) normal prostate epithelial (RWPE)	Triplicates	2DLC-MS/MS	Seminal Plasma, Tissue	Tissue Set 1: n=8 normal, n=40 localized PC; Tissue set 2: n=72 castration resistant metastatic lesions to the bone, n=28 lymph nodes, n=19 lung and liver; Seminal plasma- N=37 (n=8 controls- negative biopsy, n=8 prostatitis, n=8 low-grade GS6 PC, n=13 intermediate/high grade GS>=7 PC)	IHC (Tissue) , ELISA (seminal plasma)	Discrimination between benign (negative biopsy, prostatitis) + low grade PC vs intermediate/high grade PC based on seminal plasma analysis: AUC= 0.875 (95%CI 0.744–1.0, p < 0.001)	Saraon et al., 2012
TISSUE MARKERS	COMP, POSTN, VAP-1	Increased COMP and periostin in aggressive PC vs nonaggressive PC (p<0.01) and normal prostate tissue (p<0.001); VAP-1 was decreased in aggressive PC vs non-aggressive PC (p<0.01).	Risk stratification to guide therapeutic intervention	Tissue	n=4 non-aggressive PC + adjacent normal tissues, n=4 aggressive PC+ adjacent normal tissues, normal prostate tissue from healthy transplant donors	N-linked glycopeptides + LC-MS/MS	Tissue	N=69 (n=12 normal prostate tissues from healthy transplant donors, n=27 nonaggressive PC, n=20 aggressive PC, n=10 prostate metastases)	ELISA	Not assessed	Chen et al., 2013
	NAAA, PTK7	Increased expression in tumour vs adjacent normal tissue (p < 0.001); Decreased expression of NAAA in GS>=4+3 vs GS<=3+4 (p<0.01); increased expression of PTK7 in GS>=4+3 vs GS<=3+4 (p<0.05)	Risk stratification to guide therapeutic intervention	Tissue	N=75 (n=10 normal prostate from healthy transplant donors, n=24 non-aggressive PC, n=16 aggressive PC, n=25 metastatic PC)	N-linked glycopeptides + SWATH MS	Tissue	N= 336 (224 tumour and 112 matched adjacent normal tissue)	IHC	NAAA: AUC 0.743, PTK7: AUC= 0.709, NAAA+PTK7: AUC=0.801	Liu et al., 2014
	pro-NPY	increased expression in high risk vs low risk PC	Risk stratification to guide therapeutic intervention	Tissue	N=36 (n=28 prostate tumours, n=8 adjacent non-malignant prostate tissue)	Super-SILAC + LC-MS-MS	Tissue	Evaluation cohort: N=485 (289 tumour tissue+196 adjacent benign prostate tissue); Validation cohort: N=463 (n=171 T1 who died from PC and n=292 men who survived at least 10 years without cancer progression)	IHC	High level of pro-NPY and positive ERG protein expression correlates with poor outcome (HR: 7.23(3.57–14.65),p < 0.0001, n=189 evaluation cohort), also within the low GS group (HR: 17.31 (5.548–54.02), p < 0.0001, n=147 evaluation cohort).	Iglesias-Gato et al., 2016
	8-biomarker model (CUL2 + DERL1 + FUS + HSPA9 + PDSS2 + pS6 + SMAD4 + YBX1)		Risk stratification to guide therapeutic intervention	Tissue	N=381	quantitative multiplex proteomics imaging (QMPI)	Tissue	N=276	quantitative multiplex proteomics imaging (QMPI)	1) Endpoint 1- "favourable pathology": Surgical Gleason≤3+4 and organ confined (≤T2) vs."nonfavorable pathology" (surgical Gleason≥ 4+3 or non-organ confined (T3a, T3b, N, or M)): AUC= 0.68 (95% CI 0.61–0.74, p <0.0001, N = 274) ; 2) Endpoint 2- "GS 6" (Surgical Gleason =3+3 and localized ≤T3a) vs. "non–GS 6" (surgical Gleason≥ 3+4 or non-localized (T3b, N, or M)): AUC=0.65 (95%CI 0.58–0.72, p<0.…	Blume-Jensen et al., 2015
	SND1	Decreased in tissue expression between cancer -> HGPIN -> BPH -> normal tissue (P <0.0001); SND1 expression was positively correlated with Gleason score (p=0.025)	Risk stratification to guide therapeutic intervention	n/a	n/a	n/a	Tissue	N=217 (n=62 cancer, n=42 adjacent HGPIN, n=51 adjacent benign prostatic gland, n=62 adjacent normal prostatic gland)	IHC	Not assessed	Kuruma et al., 2009
	hnRNP K	Increased expression in PC vs normal tissue (p<0.0001); nuclear matrix level was higher in PC vs non-tumour tissue and was correlated with Gleason score (P=0.008).	Risk stratification to guide therapeutic intervention	n/a	n/a	n/a	Tissue	IHC: N=98 (49 paired tumour and non-tumour tissues); WB: N=75 (4 Normal human prostate, 24 non-tumour and 27 PC GS4–7, 20 PC GS8-9)	IHC, WB	Higher expression within nuclear matrix was associated with poor prognosis significantly (hazard ratio (HR) 2.95, 95% CI 1.05–8.29, P=0.032) [N=47, 31 PC with low hnRNP K expression and 16 PC with high expression]	Barboro et al., 2009
	ERp5	Higher tissue expression in grade 4–5 PC vs grade 2–3 (p<0.05); higher expression in pre-malignant lesions vs non-malignant epithelium (p<0.0001).	Risk stratification to guide therapeutic intervention	Cell line 1) androgen-responsive (LNCaP, LNCaP-Pro5, and LNCaP-LN3) and 2) androgen-insensitive (PC-3, PC-3M, and PC-3M-LN4) models	Single	iTRAQ + LC-MS/MS	Tissue	N=130 (n=56 PC, n=40 adjacent non-malignant tissue, n=16 HGPIN adjacent tissue; n=18 bone metastases from mPC)	IHC	Not assessed	Glen et al., 2010
	ACAT1, HMGCS2, BDH1, HMGCL, OXCT1	Gradual increase in tissue expression from normal, low grade to high grade PC; ACAT1 was also up-regulated in lung and liver (p = 0.0329), lymph node (p= 0.0121), and bone (p= 0.0001) metastatic lesions vs normal prostate.	Risk stratification to guide therapeutic intervention	Cell lines (LNCaP and its androgen-independent derivative- LNCaP-SF)	Triplicates	SILAC + LC-MS/MS	Tissue	Tissue Set 1: N=48 (n=8 normal, n=40 PC); Tissue set 2 (metastatic, CRPC): N=121 (n=19 Lung and liver metastasis, n=28 Lymph node metastasis, n=74 Bone metastasis)	IHC	Not assessed	Saraon et al., 2013
	PHB	increased in cancerous vs benign tissue	Detection of cancer	Tissue	N=23 (n = 11 BPH, n=12 PC)	2DE + MALDI-TOF/TOF	Tissue	N=36 (n=13 BPH, n=5 PIN, n=18 PC)	IHC	Not assessed	Ummanni et al., 2008
	POSTN	Higher stromal expression in PC vs BPH (P < 0.01)	Detection of cancer	Tissue	N=50 (n=20 BPH, n=20 PC, n=10 PIN)	iTRAQ+2DLC-MS/MS	Tissue	WB: N=10 (n=5 BPH, n=5 PC); IHC: N=40 (n=20 BPH, n=20 PC)	WB, IHC	Not assessed	Sun et al., 2011
	BLVRB	Increased tissue level in high grade vs low grade (p=0.001) and benign (p<0.001); Increased in low-grade PC vs benign (p = 0.002)	Detection of cancer	Tissue	N=39 (n=13 malignant, n=13 non-malignant benign epithelium, n=13 stromal areas)	MALDI-MS tissue imaging; nano-HPLC + MALDI-TOF/TOF	Tissue	MALDI-MS imaging: N=30 (n=10 malignant, n=10 non-malignant benign epithelium, n=10 stromal areas); IHC: N=376 (94 benign and 282 malignant tissue cores)	MALDI-MS tissue imaging, IHC	Performance of m/z=6657.5 peak to discriminate malignant and non-malignant tissue (MALDI imaging MS): AUC=0.85	Pallua et al., 2013
	PTEN, HDAC1, SFPQ	PTEN, SFPQ: down regulated in cancer vs benign (for PTEN: p<0.001 in ELISA, p=0.01 in IHC; for SFPQ: p=0.02 in ELISA and IHC); HDAC1: up regulated in cancer vs benign (p=0.03 in ELISA, p=0.01 in IHC)	Detection of cancer	Tissue	N=4 (n=4 PC and n= 4 paired adjacent benign tissues)	2D-DIGE + MALDI-TOF-TOF	Tissue	ELISA: N=43 (n=22 PC, n=21 adjacent benign tissue); IHC: N=141 (n=112 PC, n= 29 adjacent benign tissue)	ELISA, IHC	Validation in publicly available transcriptomics data of classifier combining PTEN, HDAC1, SFPQ: AUC value in the range of 0.89 and 0.93	Jiang et al., 2013
	UBE2N, PSMB6, PPP1CB	UBE2N, PSMB6: up-regulated in PC vs BPH (P<0.0001); PPP1CB: down regulated in PC vs BPH (p=0.019)	Detection of cancer	Tissue	N=10 (n=5 PC, n=5 BPH)	2D-DIGE + MALDI-TOF	Tissue	N=42 (n=14 PC, n=28 BPH)	WB	Not assessed	Davalieva et al., 2015
	FABP5, MCCC2, PPA2, SLP2, EZR, SM22	Increased tissue expression of FABP5, MCCC2, PPA2, SLP2, and Ezrin in LNM PC vs localised PC; Decreased expression of SM22 in LNM PC vs localised PC; Serum FABP5 levels was consistent with tissue data.	Detection of lymph node metastatic PC	Tissue	N=27 (n= 10 localized PC, n=7 LNM PC, n=10 BPH)	2-D DIGE + MALDI-TOF/TOF	Tissue, Serum	WB: N=27 (n=9 localised PC, n=9 LNM PC, n=9 BPH); IHC N=105 (n=48 localized PC, 27 LNM PC, N=30 BPH); ELISA: N=70 (n=20 localized PC, n=20 LNM PC, n= 30 BPH) [of note, part of samples for WB and IHC is the same as in discovery set]	WB (tissue), IHC (tissue), ELISA (serum)	Not assessed	Pang et al., 2010
2DE-two-dimensional electrophoresis; 2D-DIGE- two-dimensional difference gel electrophoresis; 3D- three dimensional; ACAT1 - acetyl-coenzyme A acetyltransferase 1; ADSV - Adseverin; ALDH1A3 - Aldehyde dehydrogenase 1A3; AMBP - Protein AMBP; APOB - Apolipoprotein B; ASPN - asporin; AUC- area under the ROC curve; AZGP1 - Zinc α 2-glycoprotein; BDH1 - D-beta-hydroxybutyrate dehydrogenase, mitochondr…
¶ p-values are given for validation cohort
